# Supplementary material for: ﻿Calothecanigromaculata species-group from sub-Saharan Africa with descriptions of two new species from KwaZulu-Natal (Chrysomelidae, Galerucinae, Alticini)
Source: Zookeys. 2022 Jan 28;1084:119–37. doi: 10.3897/zookeys.1084.73175 (PMC8816829; doi:10.3897/zookeys.1084.73175)
Supplement: XML Treatment for Calotheca carolineae [file zookeys.1084.73175-treatment1.xml]

<!DOCTYPE tp:taxon-treatment
  PUBLIC "-//TaxonX//DTD Taxonomic Treatment Publishing DTD v0 20100105//EN" "tax-treatment-NSO.dtd">
<tp:taxon-treatment xmlns:tp="http://www.plazi.org/taxpub"><tp:treatment-meta><kwd-group><label>Taxon classification</label><kwd>
              <named-content content-type="kingdom">Animalia</named-content>
            </kwd><kwd>
              <named-content content-type="order">Poales</named-content>
            </kwd><kwd>
              <named-content content-type="family">Poaceae</named-content>
            </kwd></kwd-group><mixed-citation publication-type="journal"><person-group><name><surname>D’Alessandro</surname><given-names>Paola</given-names></name><name><surname>Iannella</surname><given-names>Mattia</given-names></name><name><surname>Grobbelaar</surname><given-names>Elizabeth</given-names></name><name><surname>Biondi</surname><given-names>Maurizio</given-names></name></person-group><article-title>﻿<italic><tp:taxon-name><tp:taxon-name-part taxon-name-part-type="genus" reg="Calotheca">Calotheca</tp:taxon-name-part><tp:taxon-name-part taxon-name-part-type="species" reg="nigromaculata">nigromaculata</tp:taxon-name-part></tp:taxon-name></italic> species-group from sub-Saharan Africa with descriptions of two new species from KwaZulu-Natal (<tp:taxon-name><tp:taxon-name-part taxon-name-part-type="family">Chrysomelidae</tp:taxon-name-part></tp:taxon-name>, <tp:taxon-name><tp:taxon-name-part taxon-name-part-type="subfamily">Galerucinae</tp:taxon-name-part></tp:taxon-name>, <tp:taxon-name><tp:taxon-name-part taxon-name-part-type="tribe">Alticini</tp:taxon-name-part></tp:taxon-name>)</article-title><source>Zookeys</source><day>28</day><month>01</month><year>2022</year><volume>1084</volume><fpage>119</fpage><lpage>137</lpage><pub-id pub-id-type="doi">10.3897/zookeys.1084.73175</pub-id></mixed-citation></tp:treatment-meta><tp:nomenclature><label>﻿</label><tp:taxon-name>
            <object-id xmlns:xlink="http://www.w3.org/1999/xlink" content-type="arpha" xlink:type="simple">1A483E57-DAE1-5312-9874-649C1AE19945</object-id>
            <tp:taxon-name-part taxon-name-part-type="genus" reg="Calotheca">Calotheca</tp:taxon-name-part>
            <tp:taxon-name-part taxon-name-part-type="species" reg="carolineae">carolineae</tp:taxon-name-part>
            <object-id xmlns:xlink="http://www.w3.org/1999/xlink" content-type="zoobank" xlink:type="simple">http://zoobank.org/73C82870-1A5C-43E0-A230-CC0B06C01A0D</object-id>
          </tp:taxon-name><tp:taxon-status xmlns:xlink="http://www.w3.org/1999/xlink" xlink:type="simple">sp. nov.</tp:taxon-status><xref ref-type="fig" rid="F1">Figures 1A–D</xref><xref ref-type="fig" rid="F4">, 4</xref><xref ref-type="fig" rid="F5">, 5</xref></tp:nomenclature><tp:treatment-sec sec-type="type material" id="SECID0EPMAC"><title>Type material.</title><p><bold><italic>Holotype</italic></bold> ♂: Republic Of South Africa: <abbrev xmlns:xlink="http://www.w3.org/1999/xlink" xlink:title="KwaZulu-Natal" id="ABBRID0E1MAC" xlink:type="simple">KZN</abbrev>: Kosi Bay Mouth Nature Reserve, <named-content xmlns:xlink="http://www.w3.org/1999/xlink" content-type="dwc:verbatimCoordinates" xlink:type="simple"><named-content content-type="geo-json" specific-use="{&#34;type&#34;:&#34;Point&#34;,&#34;coordinates&#34;:[32.877500,-26.891944]}" id="NCID0EBNAC" xlink:type="simple">26°53'31"S, 32°52'39"E</named-content></named-content>, c. 0 m, 24.i.2006, adults collected on <italic><tp:taxon-name><tp:taxon-name-part taxon-name-part-type="genus" reg="Allophylus">Allophylus</tp:taxon-name-part><tp:taxon-name-part taxon-name-part-type="species" reg="natalensis">natalensis</tp:taxon-name-part></tp:taxon-name></italic> (<tp:taxon-name><tp:taxon-name-part taxon-name-part-type="family">Sapindaceae</tp:taxon-name-part></tp:taxon-name>), C. Chaboo &amp; E. Grobbelaar leg. (<named-content xmlns:xlink="http://www.w3.org/1999/xlink" content-type="dwc:institutional_code" xlink:type="simple">SANC</named-content>). <bold><italic>Paratypes</italic></bold>: Republic Of South Africa: 1♂1♀, same data as for holotype (<named-content xmlns:xlink="http://www.w3.org/1999/xlink" content-type="dwc:institutional_code" xlink:type="simple">SANC</named-content>); 1♂1♀, <abbrev xmlns:xlink="http://www.w3.org/1999/xlink" xlink:title="KwaZulu-Natal" id="ABBRID0EBOAC" xlink:type="simple">KZN</abbrev>: Kosi Bay Nature Reserve, <named-content xmlns:xlink="http://www.w3.org/1999/xlink" content-type="dwc:verbatimCoordinates" xlink:type="simple"><named-content content-type="geo-json" specific-use="{&#34;type&#34;:&#34;Point&#34;,&#34;coordinates&#34;:[32.800000,-26.966667]}" id="NCID0EIOAC" xlink:type="simple">26°58'S, 32°48'E</named-content></named-content>, 50 m, 08-11.ii.1990, E. Grobbelaar leg., beaten off <italic><tp:taxon-name><tp:taxon-name-part taxon-name-part-type="genus" reg="Ozoroa">Ozoroa</tp:taxon-name-part><tp:taxon-name-part taxon-name-part-type="species" reg="obovata">obovata</tp:taxon-name-part></tp:taxon-name></italic> (Oliv.) R.&amp;A. Fern. (<tp:taxon-name><tp:taxon-name-part taxon-name-part-type="family">Anacardiaceae</tp:taxon-name-part></tp:taxon-name>) (<named-content xmlns:xlink="http://www.w3.org/1999/xlink" content-type="dwc:institutional_code" xlink:type="simple">SANC</named-content>); 2♂5♀, Natal [<abbrev xmlns:xlink="http://www.w3.org/1999/xlink" xlink:title="KwaZulu-Natal" id="ABBRID0EBPAC" xlink:type="simple">KZN</abbrev>]: Sodwana Bay Park, <named-content xmlns:xlink="http://www.w3.org/1999/xlink" content-type="dwc:verbatimCoordinates" xlink:type="simple"><named-content content-type="geo-json" specific-use="{&#34;type&#34;:&#34;Point&#34;,&#34;coordinates&#34;:[32.683333,-27.533333]}" id="NCID0EIPAC" xlink:type="simple">27°32'S, 32°41'E</named-content></named-content> [<named-content xmlns:xlink="http://www.w3.org/1999/xlink" content-type="dwc:verbatimCoordinates" xlink:type="simple"><named-content content-type="geo-json" specific-use="{&#34;type&#34;:&#34;Point&#34;,&#34;coordinates&#34;:[32.676944,-27.540278]}" id="NCID0EQPAC" xlink:type="simple">27°32'25"S, 32°40'37"E</named-content></named-content>], 9–11.xi.1986, D. D’Hotman &amp; A. Nel leg. (<named-content xmlns:xlink="http://www.w3.org/1999/xlink" content-type="dwc:institutional_code" xlink:type="simple">SANC</named-content>).</p></tp:treatment-sec><tp:treatment-sec sec-type="diagnosis" id="SECID0EZPAC"><title>Diagnosis.</title><p><italic><tp:taxon-name><tp:taxon-name-part taxon-name-part-type="genus" reg="Calotheca">Calotheca</tp:taxon-name-part><tp:taxon-name-part taxon-name-part-type="species" reg="carolineae">carolineae</tp:taxon-name-part></tp:taxon-name></italic> sp. nov. displays major similarities with <italic><tp:taxon-name><tp:taxon-name-part taxon-name-part-type="genus" reg="Calotheca">C.</tp:taxon-name-part><tp:taxon-name-part taxon-name-part-type="species" reg="nigromaculata">nigromaculata</tp:taxon-name-part></tp:taxon-name></italic> and <italic><tp:taxon-name><tp:taxon-name-part taxon-name-part-type="genus" reg="Calotheca">C.</tp:taxon-name-part><tp:taxon-name-part taxon-name-part-type="species" reg="wanati">wanati</tp:taxon-name-part></tp:taxon-name></italic> sp. nov., more so than with other known <italic><tp:taxon-name><tp:taxon-name-part taxon-name-part-type="genus" reg="Calotheca">Calotheca</tp:taxon-name-part></tp:taxon-name></italic> species. It is mainly characterized by the differently shaped median lobe of the aedeagus (Figs <xref ref-type="fig" rid="F1">1B</xref>, <xref ref-type="fig" rid="F2">2F</xref>, <xref ref-type="fig" rid="F3">3B</xref>) which is not sinuate in lateral view, and widely rounded in the apical part in ventral view (in <italic><tp:taxon-name><tp:taxon-name-part taxon-name-part-type="genus" reg="Calotheca">C.</tp:taxon-name-part><tp:taxon-name-part taxon-name-part-type="species" reg="nigromaculata">nigromaculata</tp:taxon-name-part></tp:taxon-name></italic>, even though quite variable, it is curved in proximal 1/2 and distinctly sinuate in apical 1/2 in lateral view, and produced and subtruncate apically in ventral view; in <italic><tp:taxon-name><tp:taxon-name-part taxon-name-part-type="genus" reg="Calotheca">C.</tp:taxon-name-part><tp:taxon-name-part taxon-name-part-type="species" reg="wanati">wanati</tp:taxon-name-part></tp:taxon-name></italic> sp. nov. it is curved in proximal 1/2 and more distinctly curved in apical 1/2 in lateral view, and produced and sub-rhomboidal in the apical 1/4, with prominent angulate lateral projections in ventral view). Other differences include: color of the dorsal integument with more clearly defined and generally larger colored elytral patches, reddish-brown on a yellow background (smaller and more confused, from brown to black, in <italic><tp:taxon-name><tp:taxon-name-part taxon-name-part-type="genus" reg="Calotheca">C.</tp:taxon-name-part><tp:taxon-name-part taxon-name-part-type="species" reg="nigromaculata">nigromaculata</tp:taxon-name-part></tp:taxon-name></italic> and <italic><tp:taxon-name><tp:taxon-name-part taxon-name-part-type="genus" reg="Calotheca">C.</tp:taxon-name-part><tp:taxon-name-part taxon-name-part-type="species" reg="wanati">wanati</tp:taxon-name-part></tp:taxon-name></italic> sp. nov.) (Figs <xref ref-type="fig" rid="F1">1A</xref>, <xref ref-type="fig" rid="F2">2A–C</xref>, <xref ref-type="fig" rid="F3">3A</xref>); punctate lateral pronotal striae less dark (Figs <xref ref-type="fig" rid="F1">1A</xref>, <xref ref-type="fig" rid="F2">2A–C</xref>, <xref ref-type="fig" rid="F3">3A</xref>); antennae generally longer with <abbrev xmlns:xlink="http://www.w3.org/1999/xlink" xlink:title="length of antennae" id="ABBRID0EYDAE" xlink:type="simple">LAN</abbrev>/(<abbrev xmlns:xlink="http://www.w3.org/1999/xlink" xlink:title="length of elytra" id="ABBRID0E3DAE" xlink:type="simple">LE</abbrev>+<abbrev xmlns:xlink="http://www.w3.org/1999/xlink" xlink:title="medial length of pronotum" id="ABBRID0EAEAE" xlink:type="simple">LP</abbrev>) = 0.48 ± 0.01 in male, and = 0.41 ± 0.01 in female (in <italic><tp:taxon-name><tp:taxon-name-part taxon-name-part-type="genus" reg="Calotheca">C.</tp:taxon-name-part><tp:taxon-name-part taxon-name-part-type="species" reg="nigromaculata">nigromaculata</tp:taxon-name-part></tp:taxon-name></italic><abbrev xmlns:xlink="http://www.w3.org/1999/xlink" xlink:title="length of antennae" id="ABBRID0EPEAE" xlink:type="simple">LAN</abbrev>/(<abbrev xmlns:xlink="http://www.w3.org/1999/xlink" xlink:title="length of elytra" id="ABBRID0ETEAE" xlink:type="simple">LE</abbrev>+<abbrev xmlns:xlink="http://www.w3.org/1999/xlink" xlink:title="medial length of pronotum" id="ABBRID0EXEAE" xlink:type="simple">LP</abbrev>) = 0.42 ± 0.02 in male, and = 0.38 ± 0.02 in female; in <italic><tp:taxon-name><tp:taxon-name-part taxon-name-part-type="genus" reg="Calotheca">C.</tp:taxon-name-part><tp:taxon-name-part taxon-name-part-type="species" reg="wanati">wanati</tp:taxon-name-part></tp:taxon-name></italic> sp. nov. <abbrev xmlns:xlink="http://www.w3.org/1999/xlink" xlink:title="length of antennae" id="ABBRID0EGFAE" xlink:type="simple">LAN</abbrev>/(<abbrev xmlns:xlink="http://www.w3.org/1999/xlink" xlink:title="length of elytra" id="ABBRID0EKFAE" xlink:type="simple">LE</abbrev>+<abbrev xmlns:xlink="http://www.w3.org/1999/xlink" xlink:title="medial length of pronotum" id="ABBRID0EOFAE" xlink:type="simple">LP</abbrev>) = 0.42 ± 0.02 in male, and = 0.37 ± 0.02 in female) (Fig. <xref ref-type="fig" rid="F4">4A</xref>); shape of the pronotum, straight laterally in basal 2/3 and abruptly incurved in apical 1/3 (slightly curved in basal 2/3 and distinctly incurved in apical 1/3 in <italic><tp:taxon-name><tp:taxon-name-part taxon-name-part-type="genus" reg="Calotheca">C.</tp:taxon-name-part><tp:taxon-name-part taxon-name-part-type="species" reg="nigromaculata">nigromaculata</tp:taxon-name-part></tp:taxon-name></italic> and <italic><tp:taxon-name><tp:taxon-name-part taxon-name-part-type="genus" reg="Calotheca">C.</tp:taxon-name-part><tp:taxon-name-part taxon-name-part-type="species" reg="wanati">wanati</tp:taxon-name-part></tp:taxon-name></italic> sp. nov.) (Figs <xref ref-type="fig" rid="F1">1C</xref>, <xref ref-type="fig" rid="F2">2D</xref>, <xref ref-type="fig" rid="F3">3C</xref>).</p><fig id="F1" position="float" orientation="portrait"><object-id xmlns:xlink="http://www.w3.org/1999/xlink" content-type="doi" xlink:type="simple">10.3897/zookeys.1084.73175.figure1</object-id><object-id xmlns:xlink="http://www.w3.org/1999/xlink" content-type="arpha" xlink:type="simple">942D1E8C-654D-5F75-B63A-CE8E07181B4C</object-id><label>Figure 1.</label><caption><p><italic><tp:taxon-name><tp:taxon-name-part taxon-name-part-type="genus" reg="Calotheca">Calotheca</tp:taxon-name-part><tp:taxon-name-part taxon-name-part-type="species" reg="carolineae">carolineae</tp:taxon-name-part></tp:taxon-name></italic> sp. nov. <bold>A</bold> habitus, ♂ (holotype, <abbrev xmlns:xlink="http://www.w3.org/1999/xlink" xlink:title="KwaZulu-Natal" id="ABBRID0ENHAE" xlink:type="simple">KZN</abbrev>, Kosi Bay Nature Reserve) <bold>B</bold> median lobe of aedeagus, from left to right in ventral, dorsal, and lateral view (<abbrev xmlns:xlink="http://www.w3.org/1999/xlink" xlink:title="KwaZulu-Natal" id="ABBRID0ETHAE" xlink:type="simple">KZN</abbrev>, Sodwana Bay Park) <bold>C</bold> head, and pronotum, ♂ (<abbrev xmlns:xlink="http://www.w3.org/1999/xlink" xlink:title="KwaZulu-Natal" id="ABBRID0EZHAE" xlink:type="simple">KZN</abbrev>, Sodwana Bay Park) <bold>D</bold> spermatheca (<abbrev xmlns:xlink="http://www.w3.org/1999/xlink" xlink:title="KwaZulu-Natal" id="ABBRID0E6HAE" xlink:type="simple">KZN</abbrev>, Sodwana Bay Park). Abbreviations: bf = basal furrow; fg = frontal groove; pls = punctate lateral stria.</p></caption><graphic xmlns:xlink="http://www.w3.org/1999/xlink" xlink:href="zookeys-1084-119-g001.jpg" position="float" orientation="portrait" xlink:type="simple" id="oo_639272.jpg"><uri content-type="original_file" xlink:type="simple">https://binary.pensoft.net/fig/639272</uri></graphic></fig></tp:treatment-sec><tp:treatment-sec sec-type="description" id="SECID0EIIAE"><title>Description of the holotype</title><p><bold>(♂).</bold> Body elliptical in dorsal view (Fig. <xref ref-type="fig" rid="F1">1A</xref>), rather convex in lateral view; total body length (<abbrev xmlns:xlink="http://www.w3.org/1999/xlink" xlink:title="total body length (from apical margin of head to apex of elytra)" id="ABBRID0EUIAE" xlink:type="simple">LB</abbrev>) = 7.00 mm; maximum pronotal width in the apical third (<abbrev xmlns:xlink="http://www.w3.org/1999/xlink" xlink:title="maximum width of pronotum" id="ABBRID0EYIAE" xlink:type="simple">WP</abbrev> = 3.05 mm); maximum width of elytra in the basal 1/3 (<abbrev xmlns:xlink="http://www.w3.org/1999/xlink" xlink:title="maximum width of elytra combined" id="ABBRID0E3IAE" xlink:type="simple">WE</abbrev> = 3.85 mm). Head and antennae pale brown, with antennomeres 6–11 slightly darker (Fig. <xref ref-type="fig" rid="F1">1A</xref>); head surface microreticulate, with evident setiferous punctures on most of the vertex and part of the frons (Fig. <xref ref-type="fig" rid="F1">1C</xref>); frontal grooves sinuate, deeply impressed, extending approximately from the dorsal ocular margin to the inter-antennal space (Fig. <xref ref-type="fig" rid="F1">1C</xref>); eyes elliptical, clearly elongate; antennae slightly shorter than half the body length (<abbrev xmlns:xlink="http://www.w3.org/1999/xlink" xlink:title="length of antennae" id="ABBRID0EMJAE" xlink:type="simple">LAN</abbrev> = 3.15 mm; <abbrev xmlns:xlink="http://www.w3.org/1999/xlink" xlink:title="length of antennae" id="ABBRID0EQJAE" xlink:type="simple">LAN</abbrev>/<abbrev xmlns:xlink="http://www.w3.org/1999/xlink" xlink:title="total body length (from apical margin of head to apex of elytra)" id="ABBRID0EUJAE" xlink:type="simple">LB</abbrev> = 0.45); <abbrev xmlns:xlink="http://www.w3.org/1999/xlink" xlink:title="numerical sequence from base to apex proportional to the length of each antennomere" id="ABBRID0EYJAE" xlink:type="simple">LA</abbrev>: 100:44:61:63:73:68:73:68:73:63:88. Pronotum (Fig. <xref ref-type="fig" rid="F1">1A, C</xref>) slightly convex, pale brown; punctate lateral stria, basal dimples and margins slightly darker; distinctly transverse in dorsal view (<abbrev xmlns:xlink="http://www.w3.org/1999/xlink" xlink:title="medial length of pronotum" id="ABBRID0EAKAE" xlink:type="simple">LP</abbrev> = 1.53 mm; <abbrev xmlns:xlink="http://www.w3.org/1999/xlink" xlink:title="maximum width of pronotum" id="ABBRID0EEKAE" xlink:type="simple">WP</abbrev>/<abbrev xmlns:xlink="http://www.w3.org/1999/xlink" xlink:title="medial length of pronotum" id="ABBRID0EIKAE" xlink:type="simple">LP</abbrev> = 2.00), sub-rectangular, distinctly incurved laterally in the anterior third only; surface microreticulate, with minute punctation; anterolateral surface with very shallow depressions; lateral punctate striae distinctly impressed, C-shaped and slightly curved on the disc; some additional sparse punctures along the pronotal margins; basal furrows short and moderately incised; anterior and basal margins finely bordered, lateral margins thickened slightly, poorly visible in dorsal view; anterior angles distinctly prominent, moderately swollen; posterior angles obtuse. Scutellum brown, sub-triangular. Elytra (Fig. <xref ref-type="fig" rid="F1">1A</xref>) pale yellow, with irregular wide brown patches and dark punctation; elytra moderately elongate (<abbrev xmlns:xlink="http://www.w3.org/1999/xlink" xlink:title="length of elytra" id="ABBRID0EQKAE" xlink:type="simple">LE</abbrev> = 5.10 mm; <abbrev xmlns:xlink="http://www.w3.org/1999/xlink" xlink:title="maximum width of elytra combined" id="ABBRID0EUKAE" xlink:type="simple">WE</abbrev>/<abbrev xmlns:xlink="http://www.w3.org/1999/xlink" xlink:title="length of elytra" id="ABBRID0EYKAE" xlink:type="simple">LE</abbrev> = 0.75; <abbrev xmlns:xlink="http://www.w3.org/1999/xlink" xlink:title="length of elytra" id="ABBRID0E3KAE" xlink:type="simple">LE</abbrev>/<abbrev xmlns:xlink="http://www.w3.org/1999/xlink" xlink:title="medial length of pronotum" id="ABBRID0EALAE" xlink:type="simple">LP</abbrev> = 3.34), distinctly sinuate laterally, jointly rounded apically; lateral margin narrow, visible in dorsal view; elytral punctation arranged in single regular rows formed by distinctly impressed punctures; interstriae flat on the elytral disc, with finely microreticulate and sparsely micropunctate surface; humeral calli indistinctly raised. Macropterous. Basal pro- and mesotarsomeres clearly enlarged (Fig. <xref ref-type="fig" rid="F1">1A</xref>). Underside pale brown; apical abdominal ventrite without preapical sculptures or impressions. Median lobe of the aedeagus (<abbrev xmlns:xlink="http://www.w3.org/1999/xlink" xlink:title="length of aedeagus" id="ABBRID0EILAE" xlink:type="simple">LAED</abbrev> = 2.65 mm; <abbrev xmlns:xlink="http://www.w3.org/1999/xlink" xlink:title="length of elytra" id="ABBRID0EMLAE" xlink:type="simple">LE</abbrev>/<abbrev xmlns:xlink="http://www.w3.org/1999/xlink" xlink:title="length of aedeagus" id="ABBRID0EQLAE" xlink:type="simple">LAED</abbrev> = 1.92) (Fig. <xref ref-type="fig" rid="F1">1B</xref>) with subparallel sides in ventral view, widely rounded in the apical part; ventral surface with a pair of lateral U-shaped depressions with a wrinkled surface in the distal half, and evident punctation apically; moderately and evenly curved up to the apex in lateral view; dorsal ligula short, formed by a wide subtriangular, apically truncate median lobe, and two narrow lateral lobes.</p></tp:treatment-sec><tp:treatment-sec sec-type="variability" id="SECID0EYLAE"><title>Variability.</title><p>Males (<italic>n</italic> = 5; mean ± standard deviation, range): <abbrev xmlns:xlink="http://www.w3.org/1999/xlink" xlink:title="length of elytra" id="ABBRID0EAMAE" xlink:type="simple">LE</abbrev> = 5.21 ± 0.17 mm (5.05 ≤ <abbrev xmlns:xlink="http://www.w3.org/1999/xlink" xlink:title="length of elytra" id="ABBRID0EEMAE" xlink:type="simple">LE</abbrev> ≤ 5.50 mm); <abbrev xmlns:xlink="http://www.w3.org/1999/xlink" xlink:title="maximum width of elytra combined" id="ABBRID0EIMAE" xlink:type="simple">WE</abbrev> = 3.89 ± 0.14 mm (3.70 ≤ <abbrev xmlns:xlink="http://www.w3.org/1999/xlink" xlink:title="maximum width of elytra combined" id="ABBRID0EMMAE" xlink:type="simple">WE</abbrev> ≤ 4.10 mm); <abbrev xmlns:xlink="http://www.w3.org/1999/xlink" xlink:title="medial length of pronotum" id="ABBRID0EQMAE" xlink:type="simple">LP</abbrev> = 1.57 ± 0.04 mm (1.55 ≤ <abbrev xmlns:xlink="http://www.w3.org/1999/xlink" xlink:title="medial length of pronotum" id="ABBRID0EUMAE" xlink:type="simple">LP</abbrev> ≤ 1.63 mm); <abbrev xmlns:xlink="http://www.w3.org/1999/xlink" xlink:title="maximum width of pronotum" id="ABBRID0EYMAE" xlink:type="simple">WP</abbrev> = 3.14 ± 0.09 mm (3.05 ≤ <abbrev xmlns:xlink="http://www.w3.org/1999/xlink" xlink:title="maximum width of pronotum" id="ABBRID0E3MAE" xlink:type="simple">WP</abbrev> ≤ 3.25 mm); <abbrev xmlns:xlink="http://www.w3.org/1999/xlink" xlink:title="length of antennae" id="ABBRID0EANAE" xlink:type="simple">LAN</abbrev> = 3.25 ± 0.9 mm (3.15 ≤ <abbrev xmlns:xlink="http://www.w3.org/1999/xlink" xlink:title="length of antennae" id="ABBRID0EENAE" xlink:type="simple">LAN</abbrev> ≤ 3.35 mm); <abbrev xmlns:xlink="http://www.w3.org/1999/xlink" xlink:title="length of aedeagus" id="ABBRID0EINAE" xlink:type="simple">LAED</abbrev> = 2.70 ± 0.08 mm (2.60 ≤ <abbrev xmlns:xlink="http://www.w3.org/1999/xlink" xlink:title="length of aedeagus" id="ABBRID0EMNAE" xlink:type="simple">LAED</abbrev> ≤ 2.80 mm); <abbrev xmlns:xlink="http://www.w3.org/1999/xlink" xlink:title="total body length (from apical margin of head to apex of elytra)" id="ABBRID0EQNAE" xlink:type="simple">LB</abbrev> = 6.83 ± 0.31 mm (6.45 ≤ <abbrev xmlns:xlink="http://www.w3.org/1999/xlink" xlink:title="total body length (from apical margin of head to apex of elytra)" id="ABBRID0EUNAE" xlink:type="simple">LB</abbrev> ≤ 7.15 mm); <abbrev xmlns:xlink="http://www.w3.org/1999/xlink" xlink:title="length of elytra" id="ABBRID0EYNAE" xlink:type="simple">LE</abbrev>/<abbrev xmlns:xlink="http://www.w3.org/1999/xlink" xlink:title="medial length of pronotum" id="ABBRID0E3NAE" xlink:type="simple">LP</abbrev> = 3.32 ± 0.09 (3.20 ≤ <abbrev xmlns:xlink="http://www.w3.org/1999/xlink" xlink:title="length of elytra" id="ABBRID0EAOAE" xlink:type="simple">LE</abbrev>/<abbrev xmlns:xlink="http://www.w3.org/1999/xlink" xlink:title="medial length of pronotum" id="ABBRID0EEOAE" xlink:type="simple">LP</abbrev> ≤ 3.44); <abbrev xmlns:xlink="http://www.w3.org/1999/xlink" xlink:title="maximum width of elytra combined" id="ABBRID0EIOAE" xlink:type="simple">WE</abbrev>/<abbrev xmlns:xlink="http://www.w3.org/1999/xlink" xlink:title="maximum width of pronotum" id="ABBRID0EMOAE" xlink:type="simple">WP</abbrev> = 1.24 ± 0.02 (1.21 ≤ <abbrev xmlns:xlink="http://www.w3.org/1999/xlink" xlink:title="maximum width of elytra combined" id="ABBRID0EQOAE" xlink:type="simple">WE</abbrev>/<abbrev xmlns:xlink="http://www.w3.org/1999/xlink" xlink:title="maximum width of pronotum" id="ABBRID0EUOAE" xlink:type="simple">WP</abbrev> ≤ 1.26); <abbrev xmlns:xlink="http://www.w3.org/1999/xlink" xlink:title="maximum width of pronotum" id="ABBRID0EYOAE" xlink:type="simple">WP</abbrev>/<abbrev xmlns:xlink="http://www.w3.org/1999/xlink" xlink:title="medial length of pronotum" id="ABBRID0E3OAE" xlink:type="simple">LP</abbrev> = 2.00 ± 0.03 (1.97 ≤ <abbrev xmlns:xlink="http://www.w3.org/1999/xlink" xlink:title="maximum width of pronotum" id="ABBRID0EAPAE" xlink:type="simple">WP</abbrev>/<abbrev xmlns:xlink="http://www.w3.org/1999/xlink" xlink:title="medial length of pronotum" id="ABBRID0EEPAE" xlink:type="simple">LP</abbrev> ≤ 2.03); <abbrev xmlns:xlink="http://www.w3.org/1999/xlink" xlink:title="maximum width of elytra combined" id="ABBRID0EIPAE" xlink:type="simple">WE</abbrev>/<abbrev xmlns:xlink="http://www.w3.org/1999/xlink" xlink:title="length of elytra" id="ABBRID0EMPAE" xlink:type="simple">LE</abbrev> = 0.75 ± 0.01 (0.73 ≤ <abbrev xmlns:xlink="http://www.w3.org/1999/xlink" xlink:title="maximum width of elytra combined" id="ABBRID0EQPAE" xlink:type="simple">WE</abbrev>/<abbrev xmlns:xlink="http://www.w3.org/1999/xlink" xlink:title="length of elytra" id="ABBRID0EUPAE" xlink:type="simple">LE</abbrev> ≤ 0.75); <abbrev xmlns:xlink="http://www.w3.org/1999/xlink" xlink:title="length of antennae" id="ABBRID0EYPAE" xlink:type="simple">LAN</abbrev>/<abbrev xmlns:xlink="http://www.w3.org/1999/xlink" xlink:title="total body length (from apical margin of head to apex of elytra)" id="ABBRID0E3PAE" xlink:type="simple">LB</abbrev> = 0.48 ± 0.02 (0.45 ≤ <abbrev xmlns:xlink="http://www.w3.org/1999/xlink" xlink:title="length of antennae" id="ABBRID0EAQAE" xlink:type="simple">LAN</abbrev>/<abbrev xmlns:xlink="http://www.w3.org/1999/xlink" xlink:title="total body length (from apical margin of head to apex of elytra)" id="ABBRID0EEQAE" xlink:type="simple">LB</abbrev> ≤ 0.51); <abbrev xmlns:xlink="http://www.w3.org/1999/xlink" xlink:title="length of elytra" id="ABBRID0EIQAE" xlink:type="simple">LE</abbrev>/<abbrev xmlns:xlink="http://www.w3.org/1999/xlink" xlink:title="length of aedeagus" id="ABBRID0EMQAE" xlink:type="simple">LAED</abbrev> = 1.93 ± 0.05 (1.89 ≤ <abbrev xmlns:xlink="http://www.w3.org/1999/xlink" xlink:title="length of elytra" id="ABBRID0EQQAE" xlink:type="simple">LE</abbrev>/<abbrev xmlns:xlink="http://www.w3.org/1999/xlink" xlink:title="length of aedeagus" id="ABBRID0EUQAE" xlink:type="simple">LAED</abbrev> ≤ 2.00). Females (n = 7; mean ± standard deviation; range): <abbrev xmlns:xlink="http://www.w3.org/1999/xlink" xlink:title="length of elytra" id="ABBRID0EYQAE" xlink:type="simple">LE</abbrev> = 5.40 ± 0.31 mm (4.80 ≤ <abbrev xmlns:xlink="http://www.w3.org/1999/xlink" xlink:title="length of elytra" id="ABBRID0E3QAE" xlink:type="simple">LE</abbrev> ≤ 5.70 mm); <abbrev xmlns:xlink="http://www.w3.org/1999/xlink" xlink:title="maximum width of elytra combined" id="ABBRID0EARAE" xlink:type="simple">WE</abbrev> = 4.23 ± 0.24 mm (3.95 ≤ <abbrev xmlns:xlink="http://www.w3.org/1999/xlink" xlink:title="maximum width of elytra combined" id="ABBRID0EERAE" xlink:type="simple">WE</abbrev> ≤ 4.60 mm); <abbrev xmlns:xlink="http://www.w3.org/1999/xlink" xlink:title="medial length of pronotum" id="ABBRID0EIRAE" xlink:type="simple">LP</abbrev> = 1.57 ± 0.08 mm (1.45 ≤ <abbrev xmlns:xlink="http://www.w3.org/1999/xlink" xlink:title="medial length of pronotum" id="ABBRID0EMRAE" xlink:type="simple">LP</abbrev> ≤ 1.70 mm); <abbrev xmlns:xlink="http://www.w3.org/1999/xlink" xlink:title="maximum width of pronotum" id="ABBRID0EQRAE" xlink:type="simple">WP</abbrev> = 3.18 ± 0.15 mm (2.90 ≤ <abbrev xmlns:xlink="http://www.w3.org/1999/xlink" xlink:title="maximum width of pronotum" id="ABBRID0EURAE" xlink:type="simple">WP</abbrev> ≤ 3.38 mm); <abbrev xmlns:xlink="http://www.w3.org/1999/xlink" xlink:title="length of antennae" id="ABBRID0EYRAE" xlink:type="simple">LAN</abbrev> = 2.87 ± 0.14 mm (2.70 ≤ <abbrev xmlns:xlink="http://www.w3.org/1999/xlink" xlink:title="length of antennae" id="ABBRID0E3RAE" xlink:type="simple">LAN</abbrev> ≤ 3.05 mm); <abbrev xmlns:xlink="http://www.w3.org/1999/xlink" xlink:title="maximum length of spermatheca, including ductus" id="ABBRID0EASAE" xlink:type="simple">LSP</abbrev> = 0.74 ± 0.05 mm (0.68 ≤ <abbrev xmlns:xlink="http://www.w3.org/1999/xlink" xlink:title="maximum length of spermatheca, including ductus" id="ABBRID0EESAE" xlink:type="simple">LSP</abbrev> ≤ 0.80 mm); <abbrev xmlns:xlink="http://www.w3.org/1999/xlink" xlink:title="total body length (from apical margin of head to apex of elytra)" id="ABBRID0EISAE" xlink:type="simple">LB</abbrev> = 6.79 ± 0.51 mm (5.85 ≤ <abbrev xmlns:xlink="http://www.w3.org/1999/xlink" xlink:title="total body length (from apical margin of head to apex of elytra)" id="ABBRID0EMSAE" xlink:type="simple">LB</abbrev> ≤ 7.25 mm); <abbrev xmlns:xlink="http://www.w3.org/1999/xlink" xlink:title="length of elytra" id="ABBRID0EQSAE" xlink:type="simple">LE</abbrev>/<abbrev xmlns:xlink="http://www.w3.org/1999/xlink" xlink:title="medial length of pronotum" id="ABBRID0EUSAE" xlink:type="simple">LP</abbrev> = 3.43 ± 0.09 (3.31 ≤ <abbrev xmlns:xlink="http://www.w3.org/1999/xlink" xlink:title="length of elytra" id="ABBRID0EYSAE" xlink:type="simple">LE</abbrev>/<abbrev xmlns:xlink="http://www.w3.org/1999/xlink" xlink:title="medial length of pronotum" id="ABBRID0E3SAE" xlink:type="simple">LP</abbrev> ≤ 3.55); <abbrev xmlns:xlink="http://www.w3.org/1999/xlink" xlink:title="maximum width of elytra combined" id="ABBRID0EATAE" xlink:type="simple">WE</abbrev>/<abbrev xmlns:xlink="http://www.w3.org/1999/xlink" xlink:title="maximum width of pronotum" id="ABBRID0EETAE" xlink:type="simple">WP</abbrev> = 1.33 ± 0.04 (1.29 ≤ <abbrev xmlns:xlink="http://www.w3.org/1999/xlink" xlink:title="maximum width of elytra combined" id="ABBRID0EITAE" xlink:type="simple">WE</abbrev>/<abbrev xmlns:xlink="http://www.w3.org/1999/xlink" xlink:title="maximum width of pronotum" id="ABBRID0EMTAE" xlink:type="simple">WP</abbrev> ≤ 1.36); <abbrev xmlns:xlink="http://www.w3.org/1999/xlink" xlink:title="maximum width of pronotum" id="ABBRID0EQTAE" xlink:type="simple">WP</abbrev>/<abbrev xmlns:xlink="http://www.w3.org/1999/xlink" xlink:title="medial length of pronotum" id="ABBRID0EUTAE" xlink:type="simple">LP</abbrev> = 2.03 ± 0.03 (1.99 ≤ <abbrev xmlns:xlink="http://www.w3.org/1999/xlink" xlink:title="maximum width of pronotum" id="ABBRID0EYTAE" xlink:type="simple">WP</abbrev>/<abbrev xmlns:xlink="http://www.w3.org/1999/xlink" xlink:title="medial length of pronotum" id="ABBRID0E3TAE" xlink:type="simple">LP</abbrev> ≤ 2.06); <abbrev xmlns:xlink="http://www.w3.org/1999/xlink" xlink:title="maximum width of elytra combined" id="ABBRID0EAUAE" xlink:type="simple">WE</abbrev>/<abbrev xmlns:xlink="http://www.w3.org/1999/xlink" xlink:title="length of elytra" id="ABBRID0EEUAE" xlink:type="simple">LE</abbrev> = 0.78 ± 0.02 (0.76 ≤ <abbrev xmlns:xlink="http://www.w3.org/1999/xlink" xlink:title="maximum width of elytra combined" id="ABBRID0EIUAE" xlink:type="simple">WE</abbrev>/<abbrev xmlns:xlink="http://www.w3.org/1999/xlink" xlink:title="length of elytra" id="ABBRID0EMUAE" xlink:type="simple">LE</abbrev> ≤ 0.82); <abbrev xmlns:xlink="http://www.w3.org/1999/xlink" xlink:title="length of antennae" id="ABBRID0EQUAE" xlink:type="simple">LAN</abbrev>/<abbrev xmlns:xlink="http://www.w3.org/1999/xlink" xlink:title="total body length (from apical margin of head to apex of elytra)" id="ABBRID0EUUAE" xlink:type="simple">LB</abbrev> = 0.42 ± 0.03 (0.39 ≤ <abbrev xmlns:xlink="http://www.w3.org/1999/xlink" xlink:title="length of antennae" id="ABBRID0EYUAE" xlink:type="simple">LAN</abbrev>/<abbrev xmlns:xlink="http://www.w3.org/1999/xlink" xlink:title="total body length (from apical margin of head to apex of elytra)" id="ABBRID0E3UAE" xlink:type="simple">LB</abbrev> ≤ 0.47); <abbrev xmlns:xlink="http://www.w3.org/1999/xlink" xlink:title="length of elytra" id="ABBRID0EAVAE" xlink:type="simple">LE</abbrev>/<abbrev xmlns:xlink="http://www.w3.org/1999/xlink" xlink:title="maximum length of spermatheca, including ductus" id="ABBRID0EEVAE" xlink:type="simple">LSP</abbrev> = 7.28 ± 0.29 (6.94 ≤ <abbrev xmlns:xlink="http://www.w3.org/1999/xlink" xlink:title="length of elytra" id="ABBRID0EIVAE" xlink:type="simple">LE</abbrev>/<abbrev xmlns:xlink="http://www.w3.org/1999/xlink" xlink:title="maximum length of spermatheca, including ductus" id="ABBRID0EMVAE" xlink:type="simple">LSP</abbrev> ≤ 7.85). Paratypes very similar in shape, sculpture, and color to the holotype. Basal furrows and punctate lateral striae weakly to distinctly impressed. Female with basal pro- and mesotarsomeres less enlarged than in male. Spermatheca (Fig. <xref ref-type="fig" rid="F1">1D</xref>) sub-fusiform and elongate basally, narrowing towards the ductus attachment; distal part distinctly curved and about 2/3 the basal part in length, with a distinct appendix; ductus basally inserted, thickset, short, uncoiled, roughly U-shaped.</p></tp:treatment-sec><tp:treatment-sec sec-type="etymology" id="SECID0EUVAE"><title>Etymology.</title><p>The specific epithet is a noun in the genitive case after our friend Caroline S. Chaboo (University of Nebraska-Lincoln, Nebraska, USA), one of its collectors and appreciated expert of chrysomelid <tp:taxon-name><tp:taxon-name-part taxon-name-part-type="order">Coleoptera</tp:taxon-name-part></tp:taxon-name>.</p></tp:treatment-sec><tp:treatment-sec sec-type="distribution" id="SECID0E6VAE"><title>Distribution.</title><p>Republic of South Africa (<abbrev xmlns:xlink="http://www.w3.org/1999/xlink" xlink:title="KwaZulu-Natal" id="ABBRID0EFWAE" xlink:type="simple">KZN</abbrev>) (Fig. <xref ref-type="fig" rid="F5">5</xref>). Chorotype: Southern-Eastern African (SEA).</p></tp:treatment-sec><tp:treatment-sec sec-type="Ecological notes" id="SECID0ENWAE"><title>Ecological notes.</title><p>Adults were collected in November, January, and February, between 0–50 m a.s.l., on <italic><tp:taxon-name><tp:taxon-name-part taxon-name-part-type="genus" reg="Allophylus">Allophylus</tp:taxon-name-part><tp:taxon-name-part taxon-name-part-type="species" reg="natalensis">natalensis</tp:taxon-name-part></tp:taxon-name></italic> (<tp:taxon-name><tp:taxon-name-part taxon-name-part-type="family">Sapindaceae</tp:taxon-name-part></tp:taxon-name>) and <italic><tp:taxon-name><tp:taxon-name-part taxon-name-part-type="genus" reg="Ozoroa">Ozoroa</tp:taxon-name-part><tp:taxon-name-part taxon-name-part-type="species" reg="obovata">obovata</tp:taxon-name-part></tp:taxon-name></italic> (<tp:taxon-name><tp:taxon-name-part taxon-name-part-type="family">Anacardiaceae</tp:taxon-name-part></tp:taxon-name>).</p></tp:treatment-sec><tp:treatment-sec><!--Section generated to contain objects referenced in tp:taxon-treatment.--><fig id="F4" position="float" orientation="portrait"><object-id xmlns:xlink="http://www.w3.org/1999/xlink" content-type="doi" xlink:type="simple">10.3897/zookeys.1084.73175.figure4</object-id><object-id xmlns:xlink="http://www.w3.org/1999/xlink" content-type="arpha" xlink:type="simple">7BF46A2F-5522-50AF-A20A-92ED9E2F3EDD</object-id><label>Figure 4.</label><caption><p>Histograms of morphometric variables in the <italic><tp:taxon-name><tp:taxon-name-part taxon-name-part-type="genus" reg="Calotheca">Calotheca</tp:taxon-name-part><tp:taxon-name-part taxon-name-part-type="species" reg="nigromaculata">nigromaculata</tp:taxon-name-part></tp:taxon-name></italic> species group. Abbreviations: <abbrev xmlns:xlink="http://www.w3.org/1999/xlink" xlink:title="length of aedeagus" id="ABBRID0ESKAI" xlink:type="simple">LAED</abbrev> = length of aedeagus; <abbrev xmlns:xlink="http://www.w3.org/1999/xlink" xlink:title="length of antennae" id="ABBRID0EWKAI" xlink:type="simple">LAN</abbrev> = length of antennae; <abbrev xmlns:xlink="http://www.w3.org/1999/xlink" xlink:title="length of elytra" id="ABBRID0E1KAI" xlink:type="simple">LE</abbrev> = length of elytra; <abbrev xmlns:xlink="http://www.w3.org/1999/xlink" xlink:title="medial length of pronotum" id="ABBRID0E5KAI" xlink:type="simple">LP</abbrev> = medial length of pronotum; <abbrev xmlns:xlink="http://www.w3.org/1999/xlink" xlink:title="maximum width of elytra combined" id="ABBRID0ECLAI" xlink:type="simple">WE</abbrev> = maximum width of elytra combined; <abbrev xmlns:xlink="http://www.w3.org/1999/xlink" xlink:title="maximum width of pronotum" id="ABBRID0EGLAI" xlink:type="simple">WP</abbrev> =maximum width of pronotum.</p></caption><graphic xmlns:xlink="http://www.w3.org/1999/xlink" xlink:href="zookeys-1084-119-g004.jpg" position="float" orientation="portrait" xlink:type="simple" id="oo_639275.jpg"><uri content-type="original_file" xlink:type="simple">https://binary.pensoft.net/fig/639275</uri></graphic></fig><fig id="F5" position="float" orientation="portrait"><object-id xmlns:xlink="http://www.w3.org/1999/xlink" content-type="doi" xlink:type="simple">10.3897/zookeys.1084.73175.figure5</object-id><object-id xmlns:xlink="http://www.w3.org/1999/xlink" content-type="arpha" xlink:type="simple">1C627C3B-6BF7-5254-8769-F9555EAA5311</object-id><label>Figure 5.</label><caption><p>Distribution of the <italic><tp:taxon-name><tp:taxon-name-part taxon-name-part-type="genus" reg="Calotheca">Calotheca</tp:taxon-name-part><tp:taxon-name-part taxon-name-part-type="species" reg="nigromaculata">nigromaculata</tp:taxon-name-part></tp:taxon-name></italic> species group.</p></caption><graphic xmlns:xlink="http://www.w3.org/1999/xlink" xlink:href="zookeys-1084-119-g005.jpg" position="float" orientation="portrait" xlink:type="simple" id="oo_639276.jpg"><uri content-type="original_file" xlink:type="simple">https://binary.pensoft.net/fig/639276</uri></graphic></fig><fig id="F2" position="float" orientation="portrait"><object-id xmlns:xlink="http://www.w3.org/1999/xlink" content-type="doi" xlink:type="simple">10.3897/zookeys.1084.73175.figure2</object-id><object-id xmlns:xlink="http://www.w3.org/1999/xlink" content-type="arpha" xlink:type="simple">0B702115-8EA5-5A13-9DE6-091FA0E1A6FE</object-id><label>Figure 2.</label><caption><p><italic><tp:taxon-name><tp:taxon-name-part taxon-name-part-type="genus" reg="Calotheca">Calotheca</tp:taxon-name-part><tp:taxon-name-part taxon-name-part-type="species" reg="nigromaculata">nigromaculata</tp:taxon-name-part></tp:taxon-name></italic>. <bold>A</bold> habitus, ♂ (<abbrev xmlns:xlink="http://www.w3.org/1999/xlink" xlink:title="KwaZulu-Natal" id="ABBRID0ELBBG" xlink:type="simple">KZN</abbrev>, Tembe Elephant Park, Research Camp) <bold>B</bold> ibid, ♂ (<abbrev xmlns:xlink="http://www.w3.org/1999/xlink" xlink:title="Mpumalanga" id="ABBRID0ERBBG" xlink:type="simple">MPU</abbrev>, Mapoch’s Caves) <bold>C</bold> ibid, ♂ (<abbrev xmlns:xlink="http://www.w3.org/1999/xlink" xlink:title="KwaZulu-Natal" id="ABBRID0EXBBG" xlink:type="simple">KZN</abbrev>, Vryheid Hill Nature Reserve) <bold>D</bold> head, and pronotum, ♂ (<abbrev xmlns:xlink="http://www.w3.org/1999/xlink" xlink:title="Mpumalanga" id="ABBRID0E4BBG" xlink:type="simple">MPU</abbrev>, Mariepskop base Picnic Site at Blyde River) <bold>E</bold> spermatheca (<abbrev xmlns:xlink="http://www.w3.org/1999/xlink" xlink:title="KwaZulu-Natal" id="ABBRID0EDCBG" xlink:type="simple">KZN</abbrev>, Estcourt) <bold>F</bold> median lobe of aedeagus, from left to right in ventral, dorsal, and lateral view (<abbrev xmlns:xlink="http://www.w3.org/1999/xlink" xlink:title="Mpumalanga" id="ABBRID0EJCBG" xlink:type="simple">MPU</abbrev>, Pretoriuskop). Abbreviations: bf = basal furrow; bfg = frontal groove; pls = punctate lateral stria.</p></caption><graphic xmlns:xlink="http://www.w3.org/1999/xlink" xlink:href="zookeys-1084-119-g002.jpg" position="float" orientation="portrait" xlink:type="simple" id="oo_639273.jpg"><uri content-type="original_file" xlink:type="simple">https://binary.pensoft.net/fig/639273</uri></graphic></fig><fig id="F3" position="float" orientation="portrait"><object-id xmlns:xlink="http://www.w3.org/1999/xlink" content-type="doi" xlink:type="simple">10.3897/zookeys.1084.73175.figure3</object-id><object-id xmlns:xlink="http://www.w3.org/1999/xlink" content-type="arpha" xlink:type="simple">28957F95-CE3A-5A68-9E45-54E64184F02D</object-id><label>Figure 3.</label><caption><p><italic><tp:taxon-name><tp:taxon-name-part taxon-name-part-type="genus" reg="Calotheca">Calotheca</tp:taxon-name-part><tp:taxon-name-part taxon-name-part-type="species" reg="wanati">wanati</tp:taxon-name-part></tp:taxon-name></italic> sp. nov. <bold>A</bold> habitus, ♂ (holotype, <abbrev xmlns:xlink="http://www.w3.org/1999/xlink" xlink:title="KwaZulu-Natal" id="ABBRID0EF6BG" xlink:type="simple">KZN</abbrev>, Ubombo Mountain Nature Reserve) <bold>B</bold> median lobe of aedeagus, from left to right in ventral, dorsal, and lateral view (<abbrev xmlns:xlink="http://www.w3.org/1999/xlink" xlink:title="KwaZulu-Natal" id="ABBRID0EL6BG" xlink:type="simple">KZN</abbrev>, Ubombo Mountain Nature Reserve) <bold>C</bold> head, and pronotum, ♂ (<abbrev xmlns:xlink="http://www.w3.org/1999/xlink" xlink:title="KwaZulu-Natal" id="ABBRID0ER6BG" xlink:type="simple">KZN</abbrev>, Ubombo Mountain Nature Reserve) <bold>D</bold> spermatheca (<abbrev xmlns:xlink="http://www.w3.org/1999/xlink" xlink:title="KwaZulu-Natal" id="ABBRID0EX6BG" xlink:type="simple">KZN</abbrev>, Ubombo Mountain Nature Reserve). Abbreviations: bf = basal furrow; fg = frontal groove; pls = punctate lateral stria.</p></caption><graphic xmlns:xlink="http://www.w3.org/1999/xlink" xlink:href="zookeys-1084-119-g003.jpg" position="float" orientation="portrait" xlink:type="simple" id="oo_639274.jpg"><uri content-type="original_file" xlink:type="simple">https://binary.pensoft.net/fig/639274</uri></graphic></fig></tp:treatment-sec></tp:taxon-treatment>
