# Supplementary material for: ﻿Calothecanigromaculata species-group from sub-Saharan Africa with descriptions of two new species from KwaZulu-Natal (Chrysomelidae, Galerucinae, Alticini)
Source: Zookeys. 2022 Jan 28;1084:119–37. doi: 10.3897/zookeys.1084.73175 (PMC8816829; doi:10.3897/zookeys.1084.73175)
Supplement: XML Treatment for Calotheca nigromaculata [file zookeys.1084.73175-treatment2.xml]

<!DOCTYPE tp:taxon-treatment
  PUBLIC "-//TaxonX//DTD Taxonomic Treatment Publishing DTD v0 20100105//EN" "tax-treatment-NSO.dtd">
<tp:taxon-treatment xmlns:tp="http://www.plazi.org/taxpub"><tp:treatment-meta><kwd-group><label>Taxon classification</label><kwd>
              <named-content content-type="kingdom">Animalia</named-content>
            </kwd><kwd>
              <named-content content-type="order">Poales</named-content>
            </kwd><kwd>
              <named-content content-type="family">Poaceae</named-content>
            </kwd></kwd-group><mixed-citation publication-type="journal"><person-group><name><surname>D’Alessandro</surname><given-names>Paola</given-names></name><name><surname>Iannella</surname><given-names>Mattia</given-names></name><name><surname>Grobbelaar</surname><given-names>Elizabeth</given-names></name><name><surname>Biondi</surname><given-names>Maurizio</given-names></name></person-group><article-title>﻿<italic><tp:taxon-name><tp:taxon-name-part taxon-name-part-type="genus" reg="Calotheca">Calotheca</tp:taxon-name-part><tp:taxon-name-part taxon-name-part-type="species" reg="nigromaculata">nigromaculata</tp:taxon-name-part></tp:taxon-name></italic> species-group from sub-Saharan Africa with descriptions of two new species from KwaZulu-Natal (<tp:taxon-name><tp:taxon-name-part taxon-name-part-type="family">Chrysomelidae</tp:taxon-name-part></tp:taxon-name>, <tp:taxon-name><tp:taxon-name-part taxon-name-part-type="subfamily">Galerucinae</tp:taxon-name-part></tp:taxon-name>, <tp:taxon-name><tp:taxon-name-part taxon-name-part-type="tribe">Alticini</tp:taxon-name-part></tp:taxon-name>)</article-title><source>Zookeys</source><day>28</day><month>01</month><year>2022</year><volume>1084</volume><fpage>119</fpage><lpage>137</lpage><pub-id pub-id-type="doi">10.3897/zookeys.1084.73175</pub-id></mixed-citation></tp:treatment-meta><tp:nomenclature><label>﻿</label><tp:taxon-name>
            <object-id xmlns:xlink="http://www.w3.org/1999/xlink" content-type="arpha" xlink:type="simple">7FD47C3D-D55A-555D-808B-70BA507A9B0E</object-id>
            <tp:taxon-name-part taxon-name-part-type="genus" reg="Calotheca">Calotheca</tp:taxon-name-part>
            <tp:taxon-name-part taxon-name-part-type="species" reg="nigromaculata">nigromaculata</tp:taxon-name-part>
          </tp:taxon-name><tp:taxon-authority>(Jacoby)</tp:taxon-authority><xref ref-type="fig" rid="F2">Figures 2A–F</xref><xref ref-type="fig" rid="F4">, 4</xref><xref ref-type="fig" rid="F5">, 5</xref><tp:nomenclature-citation-list><tp:nomenclature-citation><tp:taxon-name>
                <tp:taxon-name-part taxon-name-part-type="genus" reg="Blepharida">Blepharida</tp:taxon-name-part>
                <tp:taxon-name-part taxon-name-part-type="species" reg="nigromaculata">nigromaculata</tp:taxon-name-part>
              </tp:taxon-name><comment>Jacoby, 1888: 194</comment></tp:nomenclature-citation><tp:nomenclature-citation><tp:taxon-name>
                <tp:taxon-name-part taxon-name-part-type="genus" reg="Calotheca">Calotheca</tp:taxon-name-part>
                <tp:taxon-name-part taxon-name-part-type="species" reg="nigromaculata">nigromaculata</tp:taxon-name-part>
              </tp:taxon-name><comment>(Jacoby) <xref ref-type="bibr" rid="B9">Biondi et al. 2017</xref>: 121 (pars)</comment></tp:nomenclature-citation></tp:nomenclature-citation-list></tp:nomenclature><tp:treatment-sec sec-type="type material" id="SECID0EC1AE"><title>Type material examined.</title><p><bold><italic>Lectotype</italic></bold> ♂: [Mozambique]: Delagoa B[ay] [Maputo Bay, <named-content xmlns:xlink="http://www.w3.org/1999/xlink" content-type="dwc:verbatimCoordinates" xlink:type="simple"><named-content content-type="geo-json" specific-use="{&#34;type&#34;:&#34;Point&#34;,&#34;coordinates&#34;:[32.605000,-25.891944]}" id="NCID0EQ1AE" xlink:type="simple">25°53'31"S, 32°36'18"E</named-content></named-content>], [R.] Monteiro [leg.], Jacoby Coll., 1909-28a (<named-content xmlns:xlink="http://www.w3.org/1999/xlink" content-type="dwc:institutional_code" xlink:type="simple">NHMUK</named-content>) (M. Biondi des. 2017). <bold><italic>Paralectotype</italic></bold>: 1♂; same data as for lectotype (<named-content xmlns:xlink="http://www.w3.org/1999/xlink" content-type="dwc:institutional_code" xlink:type="simple">NHMUK</named-content>).</p></tp:treatment-sec><tp:treatment-sec sec-type="material" id="SECID0EA2AE"><title>Additional material examined.</title><p>Mozambique: 10 specimens, Delagoa Bay [Maputo Bay, <named-content xmlns:xlink="http://www.w3.org/1999/xlink" content-type="dwc:verbatimCoordinates" xlink:type="simple"><named-content content-type="geo-json" specific-use="{&#34;type&#34;:&#34;Point&#34;,&#34;coordinates&#34;:[32.605000,-25.891944]}" id="NCID0EJ2AE" xlink:type="simple">25°53'31"S, 32°36'18"E</named-content></named-content>], [R.] Monteiro [leg.], ex. coll. R. Oberthur (<named-content xmlns:xlink="http://www.w3.org/1999/xlink" content-type="dwc:institutional_code" xlink:type="simple">MNHN</named-content>); 2 specimens, ibid, 1885 (<named-content xmlns:xlink="http://www.w3.org/1999/xlink" content-type="dwc:institutional_code" xlink:type="simple">MNHN</named-content>). Republic Of South Africa: [<abbrev xmlns:xlink="http://www.w3.org/1999/xlink" xlink:title="KwaZulu-Natal" id="ABBRID0EW2AE" xlink:type="simple">KZN</abbrev>]: 3 specimens, Hluhluwe Game Reserve, <named-content xmlns:xlink="http://www.w3.org/1999/xlink" content-type="dwc:verbatimCoordinates" xlink:type="simple"><named-content content-type="geo-json" specific-use="{&#34;type&#34;:&#34;Point&#34;,&#34;coordinates&#34;:[32.083333,-28.033333]}" id="NCID0E42AE" xlink:type="simple">28°02'S, 32°05'E</named-content></named-content>, 4–6.ii.1994, U. Göllner leg. (<named-content xmlns:xlink="http://www.w3.org/1999/xlink" content-type="dwc:institutional_code" xlink:type="simple">ZSM</named-content>); 1 specimen, ibid, 4–7.ii.1994 (<named-content xmlns:xlink="http://www.w3.org/1999/xlink" content-type="dwc:institutional_code" xlink:type="simple">ZSM</named-content>); 3 specimens, Natal [<abbrev xmlns:xlink="http://www.w3.org/1999/xlink" xlink:title="KwaZulu-Natal" id="ABBRID0EK3AE" xlink:type="simple">KZN</abbrev>]: Itala Game Reserve, Thalu River, <named-content xmlns:xlink="http://www.w3.org/1999/xlink" content-type="dwc:verbatimCoordinates" xlink:type="simple"><named-content content-type="geo-json" specific-use="{&#34;type&#34;:&#34;Point&#34;,&#34;coordinates&#34;:[31.333333,-27.500000]}" id="NCID0ER3AE" xlink:type="simple">27°30'S, 31°20'E</named-content></named-content>, 27.i.1994, U. Göllner leg. (<named-content xmlns:xlink="http://www.w3.org/1999/xlink" content-type="dwc:institutional_code" xlink:type="simple">ZSM</named-content>); 1 specimen, Natal [<abbrev xmlns:xlink="http://www.w3.org/1999/xlink" xlink:title="KwaZulu-Natal" id="ABBRID0E13AE" xlink:type="simple">KZN</abbrev>]: Itala Game Reserve, Louwsburg, <named-content xmlns:xlink="http://www.w3.org/1999/xlink" content-type="dwc:verbatimCoordinates" xlink:type="simple"><named-content content-type="geo-json" specific-use="{&#34;type&#34;:&#34;Point&#34;,&#34;coordinates&#34;:[31.283333,-27.583333]}" id="NCID0EB4AE" xlink:type="simple">27°35'S, 31°17'E</named-content></named-content>, 10–23.xii.1992, F. Koch leg. (<abbrev xmlns:xlink="http://www.w3.org/1999/xlink" xlink:title="University of L’Aquila, Collection of M. Biondi" id="ABBRID0EG4AE" xlink:type="simple">BAQ</abbrev>); 1 specimen, Natal [<abbrev xmlns:xlink="http://www.w3.org/1999/xlink" xlink:title="KwaZulu-Natal" id="ABBRID0EK4AE" xlink:type="simple">KZN</abbrev>]: Santa Lucia [<named-content xmlns:xlink="http://www.w3.org/1999/xlink" content-type="dwc:verbatimCoordinates" xlink:type="simple"><named-content content-type="geo-json" specific-use="{&#34;type&#34;:&#34;Point&#34;,&#34;coordinates&#34;:[32.414167,-28.372500]}" id="NCID0ER4AE" xlink:type="simple">28°22'21"S, 32°24'51"E</named-content></named-content>], 29.x.1981, Klapperich leg. (<abbrev xmlns:xlink="http://www.w3.org/1999/xlink" xlink:title="University of L’Aquila, Collection of M. Biondi" id="ABBRID0EW4AE" xlink:type="simple">BAQ</abbrev>); 1 specimen, [<abbrev xmlns:xlink="http://www.w3.org/1999/xlink" xlink:title="KwaZulu-Natal" id="ABBRID0E14AE" xlink:type="simple">KZN</abbrev>]: St. Lucia Estuary, 22.x.[19]66, G. du Plessis leg., (<named-content xmlns:xlink="http://www.w3.org/1999/xlink" content-type="dwc:institutional_code" xlink:type="simple">SANC</named-content>); 1 specimen, ibid, 24.x.[19]66 (<named-content xmlns:xlink="http://www.w3.org/1999/xlink" content-type="dwc:institutional_code" xlink:type="simple">SANC</named-content>); 1 specimen, KwaZulu-Natal: Mkuze Natural Reserve, <named-content xmlns:xlink="http://www.w3.org/1999/xlink" content-type="dwc:verbatimCoordinates" xlink:type="simple"><named-content content-type="geo-json" specific-use="{&#34;type&#34;:&#34;Point&#34;,&#34;coordinates&#34;:[32.050000,-27.616667]}" id="NCID0EJ5AE" xlink:type="simple">27°37'S, 32°03'E</named-content></named-content>, 100 m, 16.xi.1988, Colonnelli leg. (<abbrev xmlns:xlink="http://www.w3.org/1999/xlink" xlink:title="University of L’Aquila, Collection of M. Biondi" id="ABBRID0EO5AE" xlink:type="simple">BAQ</abbrev>); 1 specimen, Zululand [<abbrev xmlns:xlink="http://www.w3.org/1999/xlink" xlink:title="KwaZulu-Natal" id="ABBRID0ES5AE" xlink:type="simple">KZN</abbrev>]: Mkuzi [Mkuze, <named-content xmlns:xlink="http://www.w3.org/1999/xlink" content-type="dwc:verbatimCoordinates" xlink:type="simple"><named-content content-type="geo-json" specific-use="{&#34;type&#34;:&#34;Point&#34;,&#34;coordinates&#34;:[32.048056,-27.606667]}" id="NCID0EZ5AE" xlink:type="simple">27°36'24"S, 32°02'53"E</named-content></named-content>], xii.1945, DDT Killed, DDT No. 153; 7/15; Imp. Inst. Ent. Coll.No. 10519 (<named-content xmlns:xlink="http://www.w3.org/1999/xlink" content-type="dwc:institutional_code" xlink:type="simple">SANC</named-content>); 7 specimens, <abbrev xmlns:xlink="http://www.w3.org/1999/xlink" xlink:title="KwaZulu-Natal" id="ABBRID0EC6AE" xlink:type="simple">KZN</abbrev>: Mkuzi Game Res.[erve], c. 2 km NE Mantuma Rest Camp, <named-content xmlns:xlink="http://www.w3.org/1999/xlink" content-type="dwc:verbatimCoordinates" xlink:type="simple"><named-content content-type="geo-json" specific-use="{&#34;type&#34;:&#34;Point&#34;,&#34;coordinates&#34;:[32.237222,-27.585000]}" id="NCID0EJ6AE" xlink:type="simple">27°35'06"S, 32°14'14"E</named-content></named-content>, c. 69 m, 21.i.2006, adults beaten off cf. <italic><tp:taxon-name><tp:taxon-name-part taxon-name-part-type="genus" reg="Rhus">Rhus</tp:taxon-name-part><tp:taxon-name-part taxon-name-part-type="species" reg="gueinzii">gueinzii</tp:taxon-name-part></tp:taxon-name></italic> (<tp:taxon-name><tp:taxon-name-part taxon-name-part-type="family">Anacardiaceae</tp:taxon-name-part></tp:taxon-name>), C. Chaboo &amp; E. Grobbelaar leg. (<named-content xmlns:xlink="http://www.w3.org/1999/xlink" content-type="dwc:institutional_code" xlink:type="simple">SANC</named-content>); 2 specimens, [<abbrev xmlns:xlink="http://www.w3.org/1999/xlink" xlink:title="KwaZulu-Natal" id="ABBRID0EDAAG" xlink:type="simple">KZN</abbrev>]: King[s]burgh, 18km S, <named-content xmlns:xlink="http://www.w3.org/1999/xlink" content-type="dwc:verbatimCoordinates" xlink:type="simple"><named-content content-type="geo-json" specific-use="{&#34;type&#34;:&#34;Point&#34;,&#34;coordinates&#34;:[30.783333,-30.083333]}" id="NCID0EKAAG" xlink:type="simple">30°05'S, 30°47'E</named-content></named-content>, 24.ii.1989, B.[=E.] Grobbelaar &amp; E. v.d. Linde leg. (<named-content xmlns:xlink="http://www.w3.org/1999/xlink" content-type="dwc:institutional_code" xlink:type="simple">SANC</named-content>); 1 specimen, Natal [<abbrev xmlns:xlink="http://www.w3.org/1999/xlink" xlink:title="KwaZulu-Natal" id="ABBRID0ETAAG" xlink:type="simple">KZN</abbrev>]: Cape Vidal, <named-content xmlns:xlink="http://www.w3.org/1999/xlink" content-type="dwc:verbatimCoordinates" xlink:type="simple"><named-content content-type="geo-json" specific-use="{&#34;type&#34;:&#34;Point&#34;,&#34;coordinates&#34;:[32.533333,-28.166667]}" id="NCID0E1AAG" xlink:type="simple">28°10'S, 32°32'E</named-content></named-content>, 15.xi.1986, D. D’Hotman &amp; A. Nel leg. (<named-content xmlns:xlink="http://www.w3.org/1999/xlink" content-type="dwc:institutional_code" xlink:type="simple">SANC</named-content>); 2 specimens, ibid, 13.i.1981, I.M. Millar leg. (<named-content xmlns:xlink="http://www.w3.org/1999/xlink" content-type="dwc:institutional_code" xlink:type="simple">SANC</named-content>); 3 specimens, <abbrev xmlns:xlink="http://www.w3.org/1999/xlink" xlink:title="KwaZulu-Natal" id="ABBRID0EHBAG" xlink:type="simple">KZN</abbrev>: Tembe Elephant Park, Research Camp, <named-content xmlns:xlink="http://www.w3.org/1999/xlink" content-type="dwc:verbatimCoordinates" xlink:type="simple"><named-content content-type="geo-json" specific-use="{&#34;type&#34;:&#34;Point&#34;,&#34;coordinates&#34;:[32.421389,-27.044444]}" id="NCID0EOBAG" xlink:type="simple">27°02'40"S, 32°25'17"E</named-content></named-content>, c. 100 m, 25-26.i.2006, adults beaten off cf. <italic><tp:taxon-name><tp:taxon-name-part taxon-name-part-type="genus" reg="Allophylus">Allophylus</tp:taxon-name-part><tp:taxon-name-part taxon-name-part-type="species" reg="decipiens">decipiens</tp:taxon-name-part></tp:taxon-name></italic> (<tp:taxon-name><tp:taxon-name-part taxon-name-part-type="family">Sapindaceae</tp:taxon-name-part></tp:taxon-name>), C. Chaboo &amp; E. Grobbelaar leg. (<named-content xmlns:xlink="http://www.w3.org/1999/xlink" content-type="dwc:institutional_code" xlink:type="simple">SANC</named-content>); 3 specimens, <abbrev xmlns:xlink="http://www.w3.org/1999/xlink" xlink:title="KwaZulu-Natal" id="ABBRID0EHCAG" xlink:type="simple">KZN</abbrev>: Tembe Elephant Park, Sihangwane Area, <named-content xmlns:xlink="http://www.w3.org/1999/xlink" content-type="dwc:verbatimCoordinates" xlink:type="simple"><named-content content-type="geo-json" specific-use="{&#34;type&#34;:&#34;Point&#34;,&#34;coordinates&#34;:[32.416667,-27.033333]}" id="NCID0EOCAG" xlink:type="simple">27°02'S, 32°25'E</named-content></named-content>, 100 m, 01.ii–04.ii.1996, collected from <italic><tp:taxon-name><tp:taxon-name-part taxon-name-part-type="genus" reg="Rhus">Rhus</tp:taxon-name-part></tp:taxon-name></italic> sp. (<tp:taxon-name><tp:taxon-name-part taxon-name-part-type="family">Anacardiaceae</tp:taxon-name-part></tp:taxon-name>), E. Grobbelaar leg. (<named-content xmlns:xlink="http://www.w3.org/1999/xlink" content-type="dwc:institutional_code" xlink:type="simple">SANC</named-content>); 8 specimens, Natal [<abbrev xmlns:xlink="http://www.w3.org/1999/xlink" xlink:title="KwaZulu-Natal" id="ABBRID0EDDAG" xlink:type="simple">KZN</abbrev>]: Estcourt, <named-content xmlns:xlink="http://www.w3.org/1999/xlink" content-type="dwc:verbatimCoordinates" xlink:type="simple"><named-content content-type="geo-json" specific-use="{&#34;type&#34;:&#34;Point&#34;,&#34;coordinates&#34;:[29.883333,-29.000000]}" id="NCID0EKDAG" xlink:type="simple">29°00'S, 29°53'E</named-content></named-content>, 25.ii.1984, R. Oberprieler &amp; C.G.E. Moolman leg. (<named-content xmlns:xlink="http://www.w3.org/1999/xlink" content-type="dwc:institutional_code" xlink:type="simple">SANC</named-content>); 1 specimen, Natal [<abbrev xmlns:xlink="http://www.w3.org/1999/xlink" xlink:title="KwaZulu-Natal" id="ABBRID0ETDAG" xlink:type="simple">KZN</abbrev>]: Pietermaritzburg, Ukulinga Station [<named-content xmlns:xlink="http://www.w3.org/1999/xlink" content-type="dwc:verbatimCoordinates" xlink:type="simple"><named-content content-type="geo-json" specific-use="{&#34;type&#34;:&#34;Point&#34;,&#34;coordinates&#34;:[30.408611,-29.674167]}" id="NCID0E1DAG" xlink:type="simple">29°40'27"S, 30°24'31"E</named-content></named-content>], 3.x.1983, A. Freidberg leg. (DG Furth coll) (<abbrev xmlns:xlink="http://www.w3.org/1999/xlink" xlink:title="University of L’Aquila, Collection of M. Biondi" id="ABBRID0E6DAG" xlink:type="simple">BAQ</abbrev>); 1 specimen, Natal [<abbrev xmlns:xlink="http://www.w3.org/1999/xlink" xlink:title="KwaZulu-Natal" id="ABBRID0EDEAG" xlink:type="simple">KZN</abbrev>]: S Coast, Umkomaas [<named-content xmlns:xlink="http://www.w3.org/1999/xlink" content-type="dwc:verbatimCoordinates" xlink:type="simple"><named-content content-type="geo-json" specific-use="{&#34;type&#34;:&#34;Point&#34;,&#34;coordinates&#34;:[30.782500,-30.201667]}" id="NCID0EKEAG" xlink:type="simple">30°12'06"S, 30°46'57"E</named-content></named-content>], 11.x.1983, A. Freidberg leg. (DG Furth coll) (<abbrev xmlns:xlink="http://www.w3.org/1999/xlink" xlink:title="University of L’Aquila, Collection of M. Biondi" id="ABBRID0EPEAG" xlink:type="simple">BAQ</abbrev>); 1 specimen, [<abbrev xmlns:xlink="http://www.w3.org/1999/xlink" xlink:title="KwaZulu-Natal" id="ABBRID0ETEAG" xlink:type="simple">KZN</abbrev>]: Isipingo, Nat., [<named-content xmlns:xlink="http://www.w3.org/1999/xlink" content-type="dwc:verbatimCoordinates" xlink:type="simple"><named-content content-type="geo-json" specific-use="{&#34;type&#34;:&#34;Point&#34;,&#34;coordinates&#34;:[30.922222,-29.982778]}" id="NCID0E1EAG" xlink:type="simple">29°58'58"S, 30°55'20"E</named-content></named-content>], ii.1896 (<named-content xmlns:xlink="http://www.w3.org/1999/xlink" content-type="dwc:institutional_code" xlink:type="simple">NHMUK</named-content>); 2 specimens, <abbrev xmlns:xlink="http://www.w3.org/1999/xlink" xlink:title="KwaZulu-Natal" id="ABBRID0EDFAG" xlink:type="simple">KZN</abbrev>: Ndumo Game Reserve, c. 1 km NE Rest Camp, <named-content xmlns:xlink="http://www.w3.org/1999/xlink" content-type="dwc:verbatimCoordinates" xlink:type="simple"><named-content content-type="geo-json" specific-use="{&#34;type&#34;:&#34;Point&#34;,&#34;coordinates&#34;:[32.305556,-26.901944]}" id="NCID0EKFAG" xlink:type="simple">26°54'07"S, 32°18'20"E</named-content></named-content>, c. 80 m, 28.i.2006, collected by beating, C. Chaboo &amp; E. Grobbelaar leg. (<named-content xmlns:xlink="http://www.w3.org/1999/xlink" content-type="dwc:institutional_code" xlink:type="simple">SANC</named-content>); 4 specimens, <abbrev xmlns:xlink="http://www.w3.org/1999/xlink" xlink:title="KwaZulu-Natal" id="ABBRID0ETFAG" xlink:type="simple">KZN</abbrev>: Ndumo Game Reserve, Fig. Tree Forest, <named-content xmlns:xlink="http://www.w3.org/1999/xlink" content-type="dwc:verbatimCoordinates" xlink:type="simple"><named-content content-type="geo-json" specific-use="{&#34;type&#34;:&#34;Point&#34;,&#34;coordinates&#34;:[32.258889,-26.860833]}" id="NCID0E1FAG" xlink:type="simple">26°51'39"S, 32°15'32"E</named-content></named-content>, c. 42 m, 29.i.2006, adults beaten off <italic><tp:taxon-name><tp:taxon-name-part taxon-name-part-type="genus" reg="Rhus">Rhus</tp:taxon-name-part><tp:taxon-name-part taxon-name-part-type="species" reg="gueinzii">gueinzii</tp:taxon-name-part></tp:taxon-name></italic> (<tp:taxon-name><tp:taxon-name-part taxon-name-part-type="family">Anacardiaceae</tp:taxon-name-part></tp:taxon-name>), C. Chaboo &amp; E. Grobbelaar leg. (<named-content xmlns:xlink="http://www.w3.org/1999/xlink" content-type="dwc:institutional_code" xlink:type="simple">SANC</named-content>); 6 specimens, <abbrev xmlns:xlink="http://www.w3.org/1999/xlink" xlink:title="KwaZulu-Natal" id="ABBRID0ETGAG" xlink:type="simple">KZN</abbrev>: Vryheid Hill Nature Res.[erve], Ntinginono Eco Centre, <named-content xmlns:xlink="http://www.w3.org/1999/xlink" content-type="dwc:verbatimCoordinates" xlink:type="simple"><named-content content-type="geo-json" specific-use="{&#34;type&#34;:&#34;Point&#34;,&#34;coordinates&#34;:[30.786389,-27.753889]}" id="NCID0E1GAG" xlink:type="simple">27°45'14"S, 30°47'11"E</named-content></named-content>, c. 1259 m, 30.i–02.ii.2007, E. Grobbelaar leg. (<named-content xmlns:xlink="http://www.w3.org/1999/xlink" content-type="dwc:institutional_code" xlink:type="simple">SANC</named-content>); 6 specimens, ibid, adults beaten off <italic><tp:taxon-name><tp:taxon-name-part taxon-name-part-type="genus" reg="Rhus">Rhus</tp:taxon-name-part></tp:taxon-name></italic> sp. (<tp:taxon-name><tp:taxon-name-part taxon-name-part-type="family">Anacardiaceae</tp:taxon-name-part></tp:taxon-name>) (<named-content xmlns:xlink="http://www.w3.org/1999/xlink" content-type="dwc:institutional_code" xlink:type="simple">SANC</named-content>); 1 specimen, <abbrev xmlns:xlink="http://www.w3.org/1999/xlink" xlink:title="KwaZulu-Natal" id="ABBRID0ETHAG" xlink:type="simple">KZN</abbrev>: Empangeni, <named-content xmlns:xlink="http://www.w3.org/1999/xlink" content-type="dwc:verbatimCoordinates" xlink:type="simple"><named-content content-type="geo-json" specific-use="{&#34;type&#34;:&#34;Point&#34;,&#34;coordinates&#34;:[31.900000,-28.750000]}" id="NCID0E1HAG" xlink:type="simple">28°45'S, 31°54'E</named-content></named-content>, 152 m, xii.1999, P.E. Reavell leg. (<named-content xmlns:xlink="http://www.w3.org/1999/xlink" content-type="dwc:institutional_code" xlink:type="simple">SANC</named-content>); 1 specimen, <abbrev xmlns:xlink="http://www.w3.org/1999/xlink" xlink:title="KwaZulu-Natal" id="ABBRID0EDIAG" xlink:type="simple">KZN</abbrev>: Lewomba, SE 28 31 Da [Lewomba Miss., Empangeni, <named-content xmlns:xlink="http://www.w3.org/1999/xlink" content-type="dwc:verbatimCoordinates" xlink:type="simple"><named-content content-type="geo-json" specific-use="{&#34;type&#34;:&#34;Point&#34;,&#34;coordinates&#34;:[31.898056,-28.748333]}" id="NCID0EKIAG" xlink:type="simple">28°44'54"S, 31°53'53"E</named-content></named-content>], 20.iv.1979, R. Oberprieler leg. (<named-content xmlns:xlink="http://www.w3.org/1999/xlink" content-type="dwc:institutional_code" xlink:type="simple">SANC</named-content>); 1 specimen, <abbrev xmlns:xlink="http://www.w3.org/1999/xlink" xlink:title="KwaZulu-Natal" id="ABBRID0ETIAG" xlink:type="simple">KZN</abbrev>: Lugwavana [?], SE 27 31 Bb, 1.i.1980, on forest vegetation, R. Oberprieler leg. (<named-content xmlns:xlink="http://www.w3.org/1999/xlink" content-type="dwc:institutional_code" xlink:type="simple">SANC</named-content>); 1 specimen, <abbrev xmlns:xlink="http://www.w3.org/1999/xlink" xlink:title="KwaZulu-Natal" id="ABBRID0E2IAG" xlink:type="simple">KZN</abbrev>: Ingwavuma, Mac’s Pass, SE 27 31 Bb [<named-content xmlns:xlink="http://www.w3.org/1999/xlink" content-type="dwc:verbatimCoordinates" xlink:type="simple"><named-content content-type="geo-json" specific-use="{&#34;type&#34;:&#34;Point&#34;,&#34;coordinates&#34;:[31.898056,-28.748333]}" id="NCID0ECJAG" xlink:type="simple">28°44'54"S, 31°53'53"E</named-content></named-content>], 13.i.1980, on vegetation, R. Oberprieler leg. (<named-content xmlns:xlink="http://www.w3.org/1999/xlink" content-type="dwc:institutional_code" xlink:type="simple">SANC</named-content>); 1 specimen, Natal [<abbrev xmlns:xlink="http://www.w3.org/1999/xlink" xlink:title="KwaZulu-Natal" id="ABBRID0ELJAG" xlink:type="simple">KZN</abbrev>]: Lynnfield Park, 13km SE Pietermaritzburg, <named-content xmlns:xlink="http://www.w3.org/1999/xlink" content-type="dwc:verbatimCoordinates" xlink:type="simple"><named-content content-type="geo-json" specific-use="{&#34;type&#34;:&#34;Point&#34;,&#34;coordinates&#34;:[30.483333,-29.683333]}" id="NCID0ESJAG" xlink:type="simple">29°41'S, 30°29'E</named-content></named-content>, 28–30.iii.1989, A.E. Whittington leg. (<named-content xmlns:xlink="http://www.w3.org/1999/xlink" content-type="dwc:institutional_code" xlink:type="simple">SANC</named-content>); 1 specimen, NTL [<abbrev xmlns:xlink="http://www.w3.org/1999/xlink" xlink:title="KwaZulu-Natal" id="ABBRID0E2JAG" xlink:type="simple">KZN</abbrev>]: Kuleni Farm, Hluhluwe, <named-content xmlns:xlink="http://www.w3.org/1999/xlink" content-type="dwc:verbatimCoordinates" xlink:type="simple"><named-content content-type="geo-json" specific-use="{&#34;type&#34;:&#34;Point&#34;,&#34;coordinates&#34;:[32.366667,-27.900000]}" id="NCID0ECKAG" xlink:type="simple">27°54'S, 32°22'E</named-content></named-content>, 13–14.ii.1990, N. Verheijen leg. (<named-content xmlns:xlink="http://www.w3.org/1999/xlink" content-type="dwc:institutional_code" xlink:type="simple">SANC</named-content>); 1 specimen, Natal [<abbrev xmlns:xlink="http://www.w3.org/1999/xlink" xlink:title="KwaZulu-Natal" id="ABBRID0ELKAG" xlink:type="simple">KZN</abbrev>]: Balgowan, <named-content xmlns:xlink="http://www.w3.org/1999/xlink" content-type="dwc:verbatimCoordinates" xlink:type="simple"><named-content content-type="geo-json" specific-use="{&#34;type&#34;:&#34;Point&#34;,&#34;coordinates&#34;:[30.033333,-29.383333]}" id="NCID0ESKAG" xlink:type="simple">29°23'S, 30°02'E</named-content></named-content>, 26.ii.1984, R. Oberprieler &amp; C.G.E. Moolman leg. (<named-content xmlns:xlink="http://www.w3.org/1999/xlink" content-type="dwc:institutional_code" xlink:type="simple">SANC</named-content>); 1 specimen, <abbrev xmlns:xlink="http://www.w3.org/1999/xlink" xlink:title="KwaZulu-Natal" id="ABBRID0E2KAG" xlink:type="simple">KZN</abbrev>: <tp:taxon-name>Ntinini</tp:taxon-name> Nature Reserve, <named-content xmlns:xlink="http://www.w3.org/1999/xlink" content-type="dwc:verbatimCoordinates" xlink:type="simple"><named-content content-type="geo-json" specific-use="{&#34;type&#34;:&#34;Point&#34;,&#34;coordinates&#34;:[30.933333,-28.283333]}" id="NCID0EFLAG" xlink:type="simple">28°17'S, 30°56'E</named-content></named-content>, 1015 m, 16.xi.2010, collected by sweeping through very short grass with various forbs, some flowering, R. Stals leg. (<named-content xmlns:xlink="http://www.w3.org/1999/xlink" content-type="dwc:institutional_code" xlink:type="simple">SANC</named-content>); 2 specimens, <abbrev xmlns:xlink="http://www.w3.org/1999/xlink" xlink:title="KwaZulu-Natal" id="ABBRID0EOLAG" xlink:type="simple">KZN</abbrev>: Nyala Game Ranch [<named-content xmlns:xlink="http://www.w3.org/1999/xlink" content-type="dwc:verbatimCoordinates" xlink:type="simple"><named-content content-type="geo-json" specific-use="{&#34;type&#34;:&#34;Point&#34;,&#34;coordinates&#34;:[31.766667,-28.700000]}" id="NCID0EVLAG" xlink:type="simple">28°42'S, 31°46'E</named-content></named-content>], 16.xii.1980, R. Oberprieler leg. (<named-content xmlns:xlink="http://www.w3.org/1999/xlink" content-type="dwc:institutional_code" xlink:type="simple">SANC</named-content>); 1 specimen, <abbrev xmlns:xlink="http://www.w3.org/1999/xlink" xlink:title="KwaZulu-Natal" id="ABBRID0E5LAG" xlink:type="simple">KZN</abbrev>: Intendele Game Ranch, nr Bayala, <named-content xmlns:xlink="http://www.w3.org/1999/xlink" content-type="dwc:verbatimCoordinates" xlink:type="simple"><named-content content-type="geo-json" specific-use="{&#34;type&#34;:&#34;Point&#34;,&#34;coordinates&#34;:[32.200000,-27.833333]}" id="NCID0EFMAG" xlink:type="simple">27°50'S, 32°12'E</named-content></named-content>, 07.i.2000, ex <italic><tp:taxon-name><tp:taxon-name-part taxon-name-part-type="genus" reg="Rhus">Rhus</tp:taxon-name-part></tp:taxon-name></italic> sp.1 (<tp:taxon-name><tp:taxon-name-part taxon-name-part-type="family">Anacardiaceae</tp:taxon-name-part></tp:taxon-name>), C.N. Duckett leg. (<named-content xmlns:xlink="http://www.w3.org/1999/xlink" content-type="dwc:institutional_code" xlink:type="simple">SANC</named-content>); 4 specimens, Natal [<abbrev xmlns:xlink="http://www.w3.org/1999/xlink" xlink:title="KwaZulu-Natal" id="ABBRID0E1MAG" xlink:type="simple">KZN</abbrev>]: Dr. Martin (<named-content xmlns:xlink="http://www.w3.org/1999/xlink" content-type="dwc:institutional_code" xlink:type="simple">NMPC</named-content>); 6 specimens, ibid (<named-content xmlns:xlink="http://www.w3.org/1999/xlink" content-type="dwc:institutional_code" xlink:type="simple">MNHN</named-content>); 1 specimen, ibid (<named-content xmlns:xlink="http://www.w3.org/1999/xlink" content-type="dwc:institutional_code" xlink:type="simple">NHMUK</named-content>); 1 specimen, ibid, Zululand (<named-content xmlns:xlink="http://www.w3.org/1999/xlink" content-type="dwc:institutional_code" xlink:type="simple">NMPC</named-content>); 1 specimen, ibid (<named-content xmlns:xlink="http://www.w3.org/1999/xlink" content-type="dwc:institutional_code" xlink:type="simple">SANC</named-content>); 1 specimen, [<abbrev xmlns:xlink="http://www.w3.org/1999/xlink" xlink:title="KwaZulu-Natal" id="ABBRID0ESNAG" xlink:type="simple">KZN</abbrev>]: Howick [<named-content xmlns:xlink="http://www.w3.org/1999/xlink" content-type="dwc:verbatimCoordinates" xlink:type="simple"><named-content content-type="geo-json" specific-use="{&#34;type&#34;:&#34;Point&#34;,&#34;coordinates&#34;:[30.216667,-29.489167]}" id="NCID0EZNAG" xlink:type="simple">29°29'21"S, 30°12'60"E</named-content></named-content>], 1901, J.P. Cregoe leg. (<named-content xmlns:xlink="http://www.w3.org/1999/xlink" content-type="dwc:institutional_code" xlink:type="simple">NHMUK</named-content>); 2 specimens, [<abbrev xmlns:xlink="http://www.w3.org/1999/xlink" xlink:title="KwaZulu-Natal" id="ABBRID0ECOAG" xlink:type="simple">KZN</abbrev>]: Durban [<named-content xmlns:xlink="http://www.w3.org/1999/xlink" content-type="dwc:verbatimCoordinates" xlink:type="simple"><named-content content-type="geo-json" specific-use="{&#34;type&#34;:&#34;Point&#34;,&#34;coordinates&#34;:[31.021667,-29.858611]}" id="NCID0EJOAG" xlink:type="simple">29°51'31"S, 31°01'18"E</named-content></named-content>], x.1896, J.P. Cregoe leg. (<named-content xmlns:xlink="http://www.w3.org/1999/xlink" content-type="dwc:institutional_code" xlink:type="simple">NHMUK</named-content>); 2 specimens, ibid, viii.[19]20, A.F.J. Gedye leg. (<named-content xmlns:xlink="http://www.w3.org/1999/xlink" content-type="dwc:institutional_code" xlink:type="simple">NHMUK</named-content>); 1 specimen, [<abbrev xmlns:xlink="http://www.w3.org/1999/xlink" xlink:title="KwaZulu-Natal" id="ABBRID0EWOAG" xlink:type="simple">KZN</abbrev>]: Durban, The Bluff [<named-content xmlns:xlink="http://www.w3.org/1999/xlink" content-type="dwc:verbatimCoordinates" xlink:type="simple"><named-content content-type="geo-json" specific-use="{&#34;type&#34;:&#34;Point&#34;,&#34;coordinates&#34;:[31.001944,-29.935556]}" id="NCID0E4OAG" xlink:type="simple">29°56'08"S, 31°00'07"E</named-content></named-content>], 15.x.1931, Mrs L. Ogilvie leg. (<named-content xmlns:xlink="http://www.w3.org/1999/xlink" content-type="dwc:institutional_code" xlink:type="simple">NHMUK</named-content>); 1 specimen, Natal [<abbrev xmlns:xlink="http://www.w3.org/1999/xlink" xlink:title="KwaZulu-Natal" id="ABBRID0EGPAG" xlink:type="simple">KZN</abbrev>]: Weenen [<named-content xmlns:xlink="http://www.w3.org/1999/xlink" content-type="dwc:verbatimCoordinates" xlink:type="simple"><named-content content-type="geo-json" specific-use="{&#34;type&#34;:&#34;Point&#34;,&#34;coordinates&#34;:[30.003333,-28.858611]}" id="NCID0ENPAG" xlink:type="simple">28°51'31"S, 30°00'12"E</named-content></named-content>], xii.1926, H.P. Thomasset leg. (<named-content xmlns:xlink="http://www.w3.org/1999/xlink" content-type="dwc:institutional_code" xlink:type="simple">NHMUK</named-content>); 4 specimens, ibid, i.1927 (<named-content xmlns:xlink="http://www.w3.org/1999/xlink" content-type="dwc:institutional_code" xlink:type="simple">NHMUK</named-content>); 1 specimen, ibid, xi.1927 (<named-content xmlns:xlink="http://www.w3.org/1999/xlink" content-type="dwc:institutional_code" xlink:type="simple">NHMUK</named-content>); 2 specimens, ibid, iii-iv.1925 (<named-content xmlns:xlink="http://www.w3.org/1999/xlink" content-type="dwc:institutional_code" xlink:type="simple">NHMUK</named-content>); 1 specimen, Zululand [<abbrev xmlns:xlink="http://www.w3.org/1999/xlink" xlink:title="KwaZulu-Natal" id="ABBRID0ECQAG" xlink:type="simple">KZN</abbrev>]: Gingindhlovu [<named-content xmlns:xlink="http://www.w3.org/1999/xlink" content-type="dwc:verbatimCoordinates" xlink:type="simple"><named-content content-type="geo-json" specific-use="{&#34;type&#34;:&#34;Point&#34;,&#34;coordinates&#34;:[31.583333,-29.016667]}" id="NCID0EJQAG" xlink:type="simple">29°01'S, 31°35'E</named-content></named-content>], 9.vi.1926, R.E. Turner leg. (<named-content xmlns:xlink="http://www.w3.org/1999/xlink" content-type="dwc:institutional_code" xlink:type="simple">NHMUK</named-content>); 2 specimens, Natal [<abbrev xmlns:xlink="http://www.w3.org/1999/xlink" xlink:title="KwaZulu-Natal" id="ABBRID0ESQAG" xlink:type="simple">KZN</abbrev>]: Lower Tugela [<named-content xmlns:xlink="http://www.w3.org/1999/xlink" content-type="dwc:verbatimCoordinates" xlink:type="simple"><named-content content-type="geo-json" specific-use="{&#34;type&#34;:&#34;Point&#34;,&#34;coordinates&#34;:[31.437778,-29.163889]}" id="NCID0EZQAG" xlink:type="simple">29°09'50"S, 31°26'16"E</named-content></named-content>], E. Reynolds leg. (<named-content xmlns:xlink="http://www.w3.org/1999/xlink" content-type="dwc:institutional_code" xlink:type="simple">NHMUK</named-content>); 1 specimen, Natal [<abbrev xmlns:xlink="http://www.w3.org/1999/xlink" xlink:title="KwaZulu-Natal" id="ABBRID0ECRAG" xlink:type="simple">KZN</abbrev>]: Malvern [Malvern, Queensburgh, <named-content xmlns:xlink="http://www.w3.org/1999/xlink" content-type="dwc:verbatimCoordinates" xlink:type="simple"><named-content content-type="geo-json" specific-use="{&#34;type&#34;:&#34;Point&#34;,&#34;coordinates&#34;:[30.921667,-29.883333]}" id="NCID0EJRAG" xlink:type="simple">29°53'S, 30°55'18"E</named-content></named-content>] iii.1897, G.A.K. Marshall leg. (<named-content xmlns:xlink="http://www.w3.org/1999/xlink" content-type="dwc:institutional_code" xlink:type="simple">NHMUK</named-content>); 1 specimen, ibid, xii.1899, J.P. Cregoe leg. (<named-content xmlns:xlink="http://www.w3.org/1999/xlink" content-type="dwc:institutional_code" xlink:type="simple">NHMUK</named-content>); 4 specimens, KwaZulu-Natal: between Colenso and Weenen Game Reserve, <named-content xmlns:xlink="http://www.w3.org/1999/xlink" content-type="dwc:verbatimCoordinates" xlink:type="simple"><named-content content-type="geo-json" specific-use="{&#34;type&#34;:&#34;Point&#34;,&#34;coordinates&#34;:[29.570000,-28.480000]}" id="NCID0EZRAG" xlink:type="simple">28.48S, 29.57E</named-content></named-content> [<named-content xmlns:xlink="http://www.w3.org/1999/xlink" content-type="dwc:verbatimCoordinates" xlink:type="simple"><named-content content-type="geo-json" specific-use="{&#34;type&#34;:&#34;Point&#34;,&#34;coordinates&#34;:[29.570000,-28.480000]}" id="NCID0EBSAG" xlink:type="simple">28°28'48"S, 29°34'12"E</named-content></named-content>], 900 m, 4.iii.1998, P. Audisio, M. Biondi &amp; M. Zapparoli leg. (<abbrev xmlns:xlink="http://www.w3.org/1999/xlink" xlink:title="University of L’Aquila, Collection of M. Biondi" id="ABBRID0EGSAG" xlink:type="simple">BAQ</abbrev>); 19 specimens Natal [<abbrev xmlns:xlink="http://www.w3.org/1999/xlink" xlink:title="KwaZulu-Natal" id="ABBRID0EKSAG" xlink:type="simple">KZN</abbrev>]: Ulundi [<named-content xmlns:xlink="http://www.w3.org/1999/xlink" content-type="dwc:verbatimCoordinates" xlink:type="simple"><named-content content-type="geo-json" specific-use="{&#34;type&#34;:&#34;Point&#34;,&#34;coordinates&#34;:[31.416667,-28.316667]}" id="NCID0ERSAG" xlink:type="simple">28°19'S, 31°25'E</named-content></named-content>], 22.i.1994, A. Poll leg. (<named-content xmlns:xlink="http://www.w3.org/1999/xlink" content-type="dwc:institutional_code" xlink:type="simple">ZSM</named-content>); 1 specimen (NE), KwaZulu-Natal: Ubombo Mountain Nat. Res., <named-content xmlns:xlink="http://www.w3.org/1999/xlink" content-type="dwc:verbatimCoordinates" xlink:type="simple"><named-content content-type="geo-json" specific-use="{&#34;type&#34;:&#34;Point&#34;,&#34;coordinates&#34;:[32.080200,-27.610000]}" id="NCID0E4SAG" xlink:type="simple">–27.6100S/32.0802E</named-content></named-content> [<named-content xmlns:xlink="http://www.w3.org/1999/xlink" content-type="dwc:verbatimCoordinates" xlink:type="simple"><named-content content-type="geo-json" specific-use="{&#34;type&#34;:&#34;Point&#34;,&#34;coordinates&#34;:[32.080278,-27.610000]}" id="NCID0EFTAG" xlink:type="simple">27°36'36"S, 32°04'49"E</named-content></named-content>], 110 m, beating, 30.xi.2012, M. Wanat leg. (<named-content xmlns:xlink="http://www.w3.org/1999/xlink" content-type="dwc:institutional_code" xlink:type="simple">UWCP</named-content>); 2 specimens, Tvl. [<abbrev xmlns:xlink="http://www.w3.org/1999/xlink" xlink:title="Limpopo" id="ABBRID0EOTAG" xlink:type="simple">LIM</abbrev>]: Hans Merensky Nat.[ure] Res.[erve], <named-content xmlns:xlink="http://www.w3.org/1999/xlink" content-type="dwc:verbatimCoordinates" xlink:type="simple"><named-content content-type="geo-json" specific-use="{&#34;type&#34;:&#34;Point&#34;,&#34;coordinates&#34;:[30.733333,-23.700000]}" id="NCID0EVTAG" xlink:type="simple">23°42'S, 30°44'E</named-content></named-content>, 23–25.i.1987, collected by beating, B.[=E.] Grobbelaar leg. (<named-content xmlns:xlink="http://www.w3.org/1999/xlink" content-type="dwc:institutional_code" xlink:type="simple">SANC</named-content>); 1 specimen, Limpopo: Strydpoortberge Pass, hill slope, <named-content xmlns:xlink="http://www.w3.org/1999/xlink" content-type="dwc:verbatimCoordinates" xlink:type="simple"><named-content content-type="geo-json" specific-use="{&#34;type&#34;:&#34;Point&#34;,&#34;coordinates&#34;:[29.869967,-24.045683]}" id="NCID0EBUAG" xlink:type="simple">S24 02.741 E29 52.198</named-content></named-content>, [<named-content xmlns:xlink="http://www.w3.org/1999/xlink" content-type="dwc:verbatimCoordinates" xlink:type="simple"><named-content content-type="geo-json" specific-use="{&#34;type&#34;:&#34;Point&#34;,&#34;coordinates&#34;:[29.870000,-24.045556]}" id="NCID0EJUAG" xlink:type="simple">24°02'44"S, 29°52'12"E</named-content></named-content>], 1650 m, 21.ii.2007, P. Audisio &amp; M. Biondi leg. (<abbrev xmlns:xlink="http://www.w3.org/1999/xlink" xlink:title="University of L’Aquila, Collection of M. Biondi" id="ABBRID0EOUAG" xlink:type="simple">BAQ</abbrev>); 1 specimen, [<abbrev xmlns:xlink="http://www.w3.org/1999/xlink" xlink:title="Limpopo" id="ABBRID0ESUAG" xlink:type="simple">LIM</abbrev>]: Pietersburg [Polokwane], <named-content xmlns:xlink="http://www.w3.org/1999/xlink" content-type="dwc:verbatimCoordinates" xlink:type="simple"><named-content content-type="geo-json" specific-use="{&#34;type&#34;:&#34;Point&#34;,&#34;coordinates&#34;:[29.258333,-24.244444]}" id="NCID0EZUAG" xlink:type="simple">24°14'40"S, 29°15'30"E</named-content></named-content> [<named-content xmlns:xlink="http://www.w3.org/1999/xlink" content-type="dwc:verbatimCoordinates" xlink:type="simple"><named-content content-type="geo-json" specific-use="{&#34;type&#34;:&#34;Point&#34;,&#34;coordinates&#34;:[29.450278,-23.898611]}" id="NCID0EBVAG" xlink:type="simple">23°53'55"S, 29°27'01"E</named-content></named-content>], 18.ii.1989, F.J. Joubert leg. (<named-content xmlns:xlink="http://www.w3.org/1999/xlink" content-type="dwc:institutional_code" xlink:type="simple">SANC</named-content>); 5 specimens, [<abbrev xmlns:xlink="http://www.w3.org/1999/xlink" xlink:title="Limpopo" id="ABBRID0EKVAG" xlink:type="simple">LIM</abbrev>]: Mathlari, Nas. K.W. [Kruger National Park], 17.iii.1970, H.A.D. van Schalkwyk leg. (<named-content xmlns:xlink="http://www.w3.org/1999/xlink" content-type="dwc:institutional_code" xlink:type="simple">SANC</named-content>); 4 specimens, NProv [<abbrev xmlns:xlink="http://www.w3.org/1999/xlink" xlink:title="Limpopo" id="ABBRID0ESVAG" xlink:type="simple">LIM</abbrev>]: Thabaphaswa (Groenkom Farm), near Potgietersrus, <named-content xmlns:xlink="http://www.w3.org/1999/xlink" content-type="dwc:verbatimCoordinates" xlink:type="simple"><named-content content-type="geo-json" specific-use="{&#34;type&#34;:&#34;Point&#34;,&#34;coordinates&#34;:[29.033333,-24.050000]}" id="NCID0EZVAG" xlink:type="simple">24°03'S, 29°02'E</named-content></named-content>, 21–23.ii.2001, adults and larvae collected from <italic><tp:taxon-name><tp:taxon-name-part taxon-name-part-type="genus" reg="Rhus">Rhus</tp:taxon-name-part><tp:taxon-name-part taxon-name-part-type="species" reg="leptodictya">leptodictya</tp:taxon-name-part></tp:taxon-name></italic> (<tp:taxon-name><tp:taxon-name-part taxon-name-part-type="family">Anacardiaceae</tp:taxon-name-part></tp:taxon-name>), E. Grobbelaar leg. (<named-content xmlns:xlink="http://www.w3.org/1999/xlink" content-type="dwc:institutional_code" xlink:type="simple">SANC</named-content>); 1 specimen, <abbrev xmlns:xlink="http://www.w3.org/1999/xlink" xlink:title="Limpopo" id="ABBRID0ESWAG" xlink:type="simple">LIM</abbrev>: Orrie, The Downs, Baragwanath Pass, forest edge, <named-content xmlns:xlink="http://www.w3.org/1999/xlink" content-type="dwc:verbatimCoordinates" xlink:type="simple"><named-content content-type="geo-json" specific-use="{&#34;type&#34;:&#34;Point&#34;,&#34;coordinates&#34;:[29.950000,-24.133333]}" id="NCID0EZWAG" xlink:type="simple">24°08'S, 29°57'E</named-content></named-content>, 900–1370 m, 14.iii.1998, M. Biondi &amp; M. Zapparoli leg. (<abbrev xmlns:xlink="http://www.w3.org/1999/xlink" xlink:title="University of L’Aquila, Collection of M. Biondi" id="ABBRID0E5WAG" xlink:type="simple">BAQ</abbrev>); 2 specimens, Mpumalanga: Mariepskop base Picnic Site at Blyde River, <named-content xmlns:xlink="http://www.w3.org/1999/xlink" content-type="dwc:verbatimCoordinates" xlink:type="simple"><named-content content-type="geo-json" specific-use="{&#34;type&#34;:&#34;Point&#34;,&#34;coordinates&#34;:[30.824900,-24.593100]}" id="NCID0EFXAG" xlink:type="simple">–24.5931S/30.8249E</named-content></named-content> [<named-content xmlns:xlink="http://www.w3.org/1999/xlink" content-type="dwc:verbatimCoordinates" xlink:type="simple"><named-content content-type="geo-json" specific-use="{&#34;type&#34;:&#34;Point&#34;,&#34;coordinates&#34;:[30.824722,-24.593056]}" id="NCID0ENXAG" xlink:type="simple">24°35'35"S, 30°49'29"E</named-content></named-content>], 780 m, night collecting, 26.xi.2012, R. Ruta leg. (<named-content xmlns:xlink="http://www.w3.org/1999/xlink" content-type="dwc:institutional_code" xlink:type="simple">UWCP</named-content>); 1 specimen, Transvaal [<abbrev xmlns:xlink="http://www.w3.org/1999/xlink" xlink:title="Mpumalanga" id="ABBRID0EWXAG" xlink:type="simple">MPU</abbrev>]: Blydepoort [<named-content xmlns:xlink="http://www.w3.org/1999/xlink" content-type="dwc:verbatimCoordinates" xlink:type="simple"><named-content content-type="geo-json" specific-use="{&#34;type&#34;:&#34;Point&#34;,&#34;coordinates&#34;:[30.772222,-24.580833]}" id="NCID0E4XAG" xlink:type="simple">24°34'51"S, 30°46'20"E</named-content></named-content>], 20.xi.1981, Klapperich leg. (<abbrev xmlns:xlink="http://www.w3.org/1999/xlink" xlink:title="University of L’Aquila, Collection of M. Biondi" id="ABBRID0ECYAG" xlink:type="simple">BAQ</abbrev>); 1 specimen, Transvaal [<abbrev xmlns:xlink="http://www.w3.org/1999/xlink" xlink:title="Mpumalanga" id="ABBRID0EGYAG" xlink:type="simple">MPU</abbrev>]: Pretoriuskop, <named-content xmlns:xlink="http://www.w3.org/1999/xlink" content-type="dwc:verbatimCoordinates" xlink:type="simple"><named-content content-type="geo-json" specific-use="{&#34;type&#34;:&#34;Point&#34;,&#34;coordinates&#34;:[31.266667,-25.166667]}" id="NCID0ENYAG" xlink:type="simple">25°10'S, 31°16'E</named-content></named-content>, 500 m, 12.xi.1988, E. Colonnelli leg. (<abbrev xmlns:xlink="http://www.w3.org/1999/xlink" xlink:title="University of L’Aquila, Collection of M. Biondi" id="ABBRID0ESYAG" xlink:type="simple">BAQ</abbrev>); 7 specimens, Transvaal [<abbrev xmlns:xlink="http://www.w3.org/1999/xlink" xlink:title="Mpumalanga" id="ABBRID0EWYAG" xlink:type="simple">MPU</abbrev>]: Badplaas, <named-content xmlns:xlink="http://www.w3.org/1999/xlink" content-type="dwc:verbatimCoordinates" xlink:type="simple"><named-content content-type="geo-json" specific-use="{&#34;type&#34;:&#34;Point&#34;,&#34;coordinates&#34;:[30.550000,-26.050000]}" id="NCID0E4YAG" xlink:type="simple">26°03'S, 30°33'E</named-content></named-content>, 1250 m, 25.xi.1988, E. Colonnelli leg. (<abbrev xmlns:xlink="http://www.w3.org/1999/xlink" xlink:title="University of L’Aquila, Collection of M. Biondi" id="ABBRID0ECZAG" xlink:type="simple">BAQ</abbrev>); 2 specimens, <abbrev xmlns:xlink="http://www.w3.org/1999/xlink" xlink:title="Mpumalanga" id="ABBRID0EGZAG" xlink:type="simple">MPU</abbrev>: Mapoch’s Caves, c. 4 km ENE Roossenekal, <named-content xmlns:xlink="http://www.w3.org/1999/xlink" content-type="dwc:verbatimCoordinates" xlink:type="simple"><named-content content-type="geo-json" specific-use="{&#34;type&#34;:&#34;Point&#34;,&#34;coordinates&#34;:[29.966667,-25.183333]}" id="NCID0ENZAG" xlink:type="simple">25°11'S, 29°58'E</named-content></named-content>, 16.i.1989, collected from <italic><tp:taxon-name><tp:taxon-name-part taxon-name-part-type="genus" reg="Rhus">Rhus</tp:taxon-name-part></tp:taxon-name></italic> sp. (<tp:taxon-name><tp:taxon-name-part taxon-name-part-type="family">Anacardiaceae</tp:taxon-name-part></tp:taxon-name>), E. Grobbelaar leg. (<named-content xmlns:xlink="http://www.w3.org/1999/xlink" content-type="dwc:institutional_code" xlink:type="simple">SANC</named-content>); 10 specimens, Tvl. [<abbrev xmlns:xlink="http://www.w3.org/1999/xlink" xlink:title="Mpumalanga" id="ABBRID0EC1AG" xlink:type="simple">MPU</abbrev>]: 20 km NE of Barberton, <named-content xmlns:xlink="http://www.w3.org/1999/xlink" content-type="dwc:verbatimCoordinates" xlink:type="simple"><named-content content-type="geo-json" specific-use="{&#34;type&#34;:&#34;Point&#34;,&#34;coordinates&#34;:[31.150000,-25.683333]}" id="NCID0EJ1AG" xlink:type="simple">25°41'S, 31°09'E</named-content></named-content>, 21.iii.1993, collected from <italic><tp:taxon-name><tp:taxon-name-part taxon-name-part-type="genus" reg="Rhus">Rhus</tp:taxon-name-part><tp:taxon-name-part taxon-name-part-type="species" reg="pentheri">pentheri</tp:taxon-name-part></tp:taxon-name></italic> Zahlbr. (<tp:taxon-name><tp:taxon-name-part taxon-name-part-type="family">Anacardiaceae</tp:taxon-name-part></tp:taxon-name>), E. Grobbelaar leg. (<named-content xmlns:xlink="http://www.w3.org/1999/xlink" content-type="dwc:institutional_code" xlink:type="simple">SANC</named-content>); 5 specimens, Tvl. [<abbrev xmlns:xlink="http://www.w3.org/1999/xlink" xlink:title="Mpumalanga" id="ABBRID0EC2AG" xlink:type="simple">MPU</abbrev>]: Sudwala Caves, [N]W of Nelspruit, <named-content xmlns:xlink="http://www.w3.org/1999/xlink" content-type="dwc:verbatimCoordinates" xlink:type="simple"><named-content content-type="geo-json" specific-use="{&#34;type&#34;:&#34;Point&#34;,&#34;coordinates&#34;:[30.700000,-25.366667]}" id="NCID0EJ2AG" xlink:type="simple">25°22'S, 30°42'E</named-content></named-content>, 21.iii.1993, E. Grobbelaar leg. (<named-content xmlns:xlink="http://www.w3.org/1999/xlink" content-type="dwc:institutional_code" xlink:type="simple">SANC</named-content>); 12 specimens, <abbrev xmlns:xlink="http://www.w3.org/1999/xlink" xlink:title="Mpumalanga" id="ABBRID0ES2AG" xlink:type="simple">MPU</abbrev>: Paddadors Farm, Nelspruit, 22 km SE, <named-content xmlns:xlink="http://www.w3.org/1999/xlink" content-type="dwc:verbatimCoordinates" xlink:type="simple"><named-content content-type="geo-json" specific-use="{&#34;type&#34;:&#34;Point&#34;,&#34;coordinates&#34;:[31.132222,-25.617222]}" id="NCID0EZ2AG" xlink:type="simple">25°37'02"S, 31°07'56"E</named-content></named-content>, 28.i.1984, E. de Wet, A. Nel &amp; E. Grobbelaar leg. (<named-content xmlns:xlink="http://www.w3.org/1999/xlink" content-type="dwc:institutional_code" xlink:type="simple">SANC</named-content>); 1 specimen, [<abbrev xmlns:xlink="http://www.w3.org/1999/xlink" xlink:title="Mpumalanga" id="ABBRID0EC3AG" xlink:type="simple">MPU</abbrev>]: Marloth Park, <named-content xmlns:xlink="http://www.w3.org/1999/xlink" content-type="dwc:verbatimCoordinates" xlink:type="simple"><named-content content-type="geo-json" specific-use="{&#34;type&#34;:&#34;Point&#34;,&#34;coordinates&#34;:[31.783333,-25.350000]}" id="NCID0EJ3AG" xlink:type="simple">25°21'S, 31°47'E</named-content></named-content>, 04.iv.1989, F.J. Joubert leg. (<named-content xmlns:xlink="http://www.w3.org/1999/xlink" content-type="dwc:institutional_code" xlink:type="simple">SANC</named-content>); 1 specimen, Tvl. [<abbrev xmlns:xlink="http://www.w3.org/1999/xlink" xlink:title="Mpumalanga" id="ABBRID0ES3AG" xlink:type="simple">MPU</abbrev>]: <tp:taxon-name>Swadini</tp:taxon-name>, Blydepoort Nat.[ure] Res.[erve], <named-content xmlns:xlink="http://www.w3.org/1999/xlink" content-type="dwc:verbatimCoordinates" xlink:type="simple"><named-content content-type="geo-json" specific-use="{&#34;type&#34;:&#34;Point&#34;,&#34;coordinates&#34;:[30.900000,-24.533333]}" id="NCID0E33AG" xlink:type="simple">24°32'S, 30°54'E</named-content></named-content>, 26–29.i.1987, collected by beating, B.[=E.] Grobbelaar leg. (<named-content xmlns:xlink="http://www.w3.org/1999/xlink" content-type="dwc:institutional_code" xlink:type="simple">SANC</named-content>); 1 specimen, Tvl. [<abbrev xmlns:xlink="http://www.w3.org/1999/xlink" xlink:title="Mpumalanga" id="ABBRID0EF4AG" xlink:type="simple">MPU</abbrev>]: Barberton, <named-content xmlns:xlink="http://www.w3.org/1999/xlink" content-type="dwc:verbatimCoordinates" xlink:type="simple"><named-content content-type="geo-json" specific-use="{&#34;type&#34;:&#34;Point&#34;,&#34;coordinates&#34;:[31.050000,-25.800000]}" id="NCID0EM4AG" xlink:type="simple">25°48'S, 31°03'E</named-content></named-content>, 26–29.iii.1979, C. Moolman leg. (<named-content xmlns:xlink="http://www.w3.org/1999/xlink" content-type="dwc:institutional_code" xlink:type="simple">SANC</named-content>); 1 specimen, ibid, iii.1979, C. Kok leg. (<named-content xmlns:xlink="http://www.w3.org/1999/xlink" content-type="dwc:institutional_code" xlink:type="simple">SANC</named-content>); 1 specimen, <abbrev xmlns:xlink="http://www.w3.org/1999/xlink" xlink:title="Mpumalanga" id="ABBRID0EZ4AG" xlink:type="simple">MPU</abbrev>: Gustav Klingbiel Nature Reserve, <named-content xmlns:xlink="http://www.w3.org/1999/xlink" content-type="dwc:verbatimCoordinates" xlink:type="simple"><named-content content-type="geo-json" specific-use="{&#34;type&#34;:&#34;Point&#34;,&#34;coordinates&#34;:[30.000000,-25.100000]}" id="NCID0EA5AG" xlink:type="simple">25°06'S, 30°00'E</named-content></named-content>, 17.i.1989, collected by sweeping, E. Grobbelaar leg. (<named-content xmlns:xlink="http://www.w3.org/1999/xlink" content-type="dwc:institutional_code" xlink:type="simple">SANC</named-content>); 5 specimens, TVL [<abbrev xmlns:xlink="http://www.w3.org/1999/xlink" xlink:title="Mpumalanga" id="ABBRID0EJ5AG" xlink:type="simple">MPU</abbrev>]: Blyderivierpoortdam Nat.[ure] Reserve, <named-content xmlns:xlink="http://www.w3.org/1999/xlink" content-type="dwc:verbatimCoordinates" xlink:type="simple"><named-content content-type="geo-json" specific-use="{&#34;type&#34;:&#34;Point&#34;,&#34;coordinates&#34;:[30.783333,-24.533333]}" id="NCID0EQ5AG" xlink:type="simple">24°32'S, 30°47'E</named-content></named-content>, 25–26.x.1984, G.L. Prinsloo leg. (<named-content xmlns:xlink="http://www.w3.org/1999/xlink" content-type="dwc:institutional_code" xlink:type="simple">SANC</named-content>); 1 specimen, Tvl [<abbrev xmlns:xlink="http://www.w3.org/1999/xlink" xlink:title="Mpumalanga" id="ABBRID0EZ5AG" xlink:type="simple">MPU</abbrev>]: between Baberton &amp; Kaap Muiden, <named-content xmlns:xlink="http://www.w3.org/1999/xlink" content-type="dwc:verbatimCoordinates" xlink:type="simple"><named-content content-type="geo-json" specific-use="{&#34;type&#34;:&#34;Point&#34;,&#34;coordinates&#34;:[28.583333,-24.483333]}" id="NCID0EA6AG" xlink:type="simple">24°29'S, 28°35'E</named-content></named-content>, 25.ii.1991, V.M. Uys leg. (<named-content xmlns:xlink="http://www.w3.org/1999/xlink" content-type="dwc:institutional_code" xlink:type="simple">SANC</named-content>).</p></tp:treatment-sec><tp:treatment-sec sec-type="Taxonomic remarks" id="SECID0EJ6AG"><title>Taxonomic remarks.</title><p><italic><tp:taxon-name><tp:taxon-name-part taxon-name-part-type="genus" reg="Calotheca">Calotheca</tp:taxon-name-part><tp:taxon-name-part taxon-name-part-type="species" reg="nigromaculata">nigromaculata</tp:taxon-name-part></tp:taxon-name></italic> displays much variation in the number, shape, and color of the elytral patches (Fig. <xref ref-type="fig" rid="F2">2A–C</xref>), and in some biometric ratios (e.g., <abbrev xmlns:xlink="http://www.w3.org/1999/xlink" xlink:title="length of elytra" id="ABBRID0E56AG" xlink:type="simple">LE</abbrev>/<abbrev xmlns:xlink="http://www.w3.org/1999/xlink" xlink:title="medial length of pronotum" id="ABBRID0ECABG" xlink:type="simple">LP</abbrev>) (Fig. <xref ref-type="fig" rid="F4">4</xref>). However, pronotal shape, sculpture, and color are consistent and useful for identification (Fig. <xref ref-type="fig" rid="F2">2A–D</xref>): lateral margins barely or not visible in dorsal view, more incurved in the anterior third; punctate lateral striae and basal furrows distinctly impressed and generally darker than the rest of the pronotal surface; pronotal margins mostly darkened. Median lobe of the aedeagus (Fig. <xref ref-type="fig" rid="F2">2F</xref>) in ventral view: lateral margins sinuate, but prominently rounded in apical 1/4, subtruncate apically; ventral surface with a pair of rounded lateral U-shaped depressions with a wrinkled surface in the apical half; surface clearly punctate in the apical 1/4; in lateral view, aedeagus curved in the basal 1/2 and distinctly sinuate in the apical 1/2; dorsal ligula short but clearly visible in lateral view, formed by a subtriangular, apically truncate median lobe, and two lateral lobes. The apical part of the median lobe shows considerable variability: in ventral view it is more or less sinuate laterally and more or less prominently rounded in apical 1/4, and more or less sinuate in lateral view. Spermatheca (Fig. <xref ref-type="fig" rid="F2">2E</xref>) globosely fusiform basally, sub-conical and generally dorsally orientated at the ductus attachment; distal part distinctly curved, generally about as long as the basal part, with a distinct appendix; ductus basally inserted, thickset, short, uncoiled, roughly U-shaped.</p><fig id="F2" position="float" orientation="portrait"><object-id xmlns:xlink="http://www.w3.org/1999/xlink" content-type="doi" xlink:type="simple">10.3897/zookeys.1084.73175.figure2</object-id><object-id xmlns:xlink="http://www.w3.org/1999/xlink" content-type="arpha" xlink:type="simple">0B702115-8EA5-5A13-9DE6-091FA0E1A6FE</object-id><label>Figure 2.</label><caption><p><italic><tp:taxon-name><tp:taxon-name-part taxon-name-part-type="genus" reg="Calotheca">Calotheca</tp:taxon-name-part><tp:taxon-name-part taxon-name-part-type="species" reg="nigromaculata">nigromaculata</tp:taxon-name-part></tp:taxon-name></italic>. <bold>A</bold> habitus, ♂ (<abbrev xmlns:xlink="http://www.w3.org/1999/xlink" xlink:title="KwaZulu-Natal" id="ABBRID0ELBBG" xlink:type="simple">KZN</abbrev>, Tembe Elephant Park, Research Camp) <bold>B</bold> ibid, ♂ (<abbrev xmlns:xlink="http://www.w3.org/1999/xlink" xlink:title="Mpumalanga" id="ABBRID0ERBBG" xlink:type="simple">MPU</abbrev>, Mapoch’s Caves) <bold>C</bold> ibid, ♂ (<abbrev xmlns:xlink="http://www.w3.org/1999/xlink" xlink:title="KwaZulu-Natal" id="ABBRID0EXBBG" xlink:type="simple">KZN</abbrev>, Vryheid Hill Nature Reserve) <bold>D</bold> head, and pronotum, ♂ (<abbrev xmlns:xlink="http://www.w3.org/1999/xlink" xlink:title="Mpumalanga" id="ABBRID0E4BBG" xlink:type="simple">MPU</abbrev>, Mariepskop base Picnic Site at Blyde River) <bold>E</bold> spermatheca (<abbrev xmlns:xlink="http://www.w3.org/1999/xlink" xlink:title="KwaZulu-Natal" id="ABBRID0EDCBG" xlink:type="simple">KZN</abbrev>, Estcourt) <bold>F</bold> median lobe of aedeagus, from left to right in ventral, dorsal, and lateral view (<abbrev xmlns:xlink="http://www.w3.org/1999/xlink" xlink:title="Mpumalanga" id="ABBRID0EJCBG" xlink:type="simple">MPU</abbrev>, Pretoriuskop). Abbreviations: bf = basal furrow; bfg = frontal groove; pls = punctate lateral stria.</p></caption><graphic xmlns:xlink="http://www.w3.org/1999/xlink" xlink:href="zookeys-1084-119-g002.jpg" position="float" orientation="portrait" xlink:type="simple" id="oo_639273.jpg"><uri content-type="original_file" xlink:type="simple">https://binary.pensoft.net/fig/639273</uri></graphic></fig></tp:treatment-sec><tp:treatment-sec sec-type="Biometrics" id="SECID0ESCBG"><title>Biometrics.</title><p>Males (<italic>n</italic> = 10; mean ± standard deviation, range): <abbrev xmlns:xlink="http://www.w3.org/1999/xlink" xlink:title="length of elytra" id="ABBRID0E1CBG" xlink:type="simple">LE</abbrev> = 5.04 ± 0.37 mm (4.25 ≤ <abbrev xmlns:xlink="http://www.w3.org/1999/xlink" xlink:title="length of elytra" id="ABBRID0E5CBG" xlink:type="simple">LE</abbrev> ≤ 5.30 mm); <abbrev xmlns:xlink="http://www.w3.org/1999/xlink" xlink:title="maximum width of elytra combined" id="ABBRID0ECDBG" xlink:type="simple">WE</abbrev> = 3.73 ± 0.25 mm (3.18 ≤ <abbrev xmlns:xlink="http://www.w3.org/1999/xlink" xlink:title="maximum width of elytra combined" id="ABBRID0EGDBG" xlink:type="simple">WE</abbrev> ≤ 4.10 mm); <abbrev xmlns:xlink="http://www.w3.org/1999/xlink" xlink:title="medial length of pronotum" id="ABBRID0EKDBG" xlink:type="simple">LP</abbrev> = 1.46 ± 0.07 mm (1.35 ≤ <abbrev xmlns:xlink="http://www.w3.org/1999/xlink" xlink:title="medial length of pronotum" id="ABBRID0EODBG" xlink:type="simple">LP</abbrev> ≤ 1.55 mm); <abbrev xmlns:xlink="http://www.w3.org/1999/xlink" xlink:title="maximum width of pronotum" id="ABBRID0ESDBG" xlink:type="simple">WP</abbrev> = 2.88 ± 0.20 mm (2.45 ≤ <abbrev xmlns:xlink="http://www.w3.org/1999/xlink" xlink:title="maximum width of pronotum" id="ABBRID0EWDBG" xlink:type="simple">WP</abbrev> ≤ 3.10 mm); <abbrev xmlns:xlink="http://www.w3.org/1999/xlink" xlink:title="length of antennae" id="ABBRID0E1DBG" xlink:type="simple">LAN</abbrev> = 2.74 ± 0.15 mm (2.45 ≤ <abbrev xmlns:xlink="http://www.w3.org/1999/xlink" xlink:title="length of antennae" id="ABBRID0E5DBG" xlink:type="simple">LAN</abbrev> ≤ 3.00 mm); <abbrev xmlns:xlink="http://www.w3.org/1999/xlink" xlink:title="length of aedeagus" id="ABBRID0ECEBG" xlink:type="simple">LAED</abbrev> = 2.62 ± 0.10 mm (2.45 ≤ <abbrev xmlns:xlink="http://www.w3.org/1999/xlink" xlink:title="length of aedeagus" id="ABBRID0EGEBG" xlink:type="simple">LAED</abbrev> ≤ 2.83 mm); <abbrev xmlns:xlink="http://www.w3.org/1999/xlink" xlink:title="total body length (from apical margin of head to apex of elytra)" id="ABBRID0EKEBG" xlink:type="simple">LB</abbrev> = 6.36 ± 0.53 mm (5.15 ≤ <abbrev xmlns:xlink="http://www.w3.org/1999/xlink" xlink:title="total body length (from apical margin of head to apex of elytra)" id="ABBRID0EOEBG" xlink:type="simple">LB</abbrev> ≤ 7.15 mm); <abbrev xmlns:xlink="http://www.w3.org/1999/xlink" xlink:title="length of elytra" id="ABBRID0ESEBG" xlink:type="simple">LE</abbrev>/<abbrev xmlns:xlink="http://www.w3.org/1999/xlink" xlink:title="medial length of pronotum" id="ABBRID0EWEBG" xlink:type="simple">LP</abbrev> = 3.45 ± 0.21 (3.19 ≤ <abbrev xmlns:xlink="http://www.w3.org/1999/xlink" xlink:title="length of elytra" id="ABBRID0E1EBG" xlink:type="simple">LE</abbrev>/<abbrev xmlns:xlink="http://www.w3.org/1999/xlink" xlink:title="medial length of pronotum" id="ABBRID0E5EBG" xlink:type="simple">LP</abbrev> ≤ 3.79); <abbrev xmlns:xlink="http://www.w3.org/1999/xlink" xlink:title="maximum width of elytra combined" id="ABBRID0ECFBG" xlink:type="simple">WE</abbrev>/<abbrev xmlns:xlink="http://www.w3.org/1999/xlink" xlink:title="maximum width of pronotum" id="ABBRID0EGFBG" xlink:type="simple">WP</abbrev> = 1.30 ± 0.03 (1.24 ≤ <abbrev xmlns:xlink="http://www.w3.org/1999/xlink" xlink:title="maximum width of elytra combined" id="ABBRID0EKFBG" xlink:type="simple">WE</abbrev>/<abbrev xmlns:xlink="http://www.w3.org/1999/xlink" xlink:title="maximum width of pronotum" id="ABBRID0EOFBG" xlink:type="simple">WP</abbrev> ≤ 1.36); <abbrev xmlns:xlink="http://www.w3.org/1999/xlink" xlink:title="maximum width of pronotum" id="ABBRID0ESFBG" xlink:type="simple">WP</abbrev>/<abbrev xmlns:xlink="http://www.w3.org/1999/xlink" xlink:title="medial length of pronotum" id="ABBRID0EWFBG" xlink:type="simple">LP</abbrev> = 1.97 ± 0.08 (1.81 ≤ <abbrev xmlns:xlink="http://www.w3.org/1999/xlink" xlink:title="maximum width of pronotum" id="ABBRID0E1FBG" xlink:type="simple">WP</abbrev>/<abbrev xmlns:xlink="http://www.w3.org/1999/xlink" xlink:title="medial length of pronotum" id="ABBRID0E5FBG" xlink:type="simple">LP</abbrev> ≤ 2.07); <abbrev xmlns:xlink="http://www.w3.org/1999/xlink" xlink:title="maximum width of elytra combined" id="ABBRID0ECGBG" xlink:type="simple">WE</abbrev>/<abbrev xmlns:xlink="http://www.w3.org/1999/xlink" xlink:title="length of elytra" id="ABBRID0EGGBG" xlink:type="simple">LE</abbrev> = 0.74 ± 0.02 (0.71 ≤ <abbrev xmlns:xlink="http://www.w3.org/1999/xlink" xlink:title="maximum width of elytra combined" id="ABBRID0EKGBG" xlink:type="simple">WE</abbrev>/<abbrev xmlns:xlink="http://www.w3.org/1999/xlink" xlink:title="length of elytra" id="ABBRID0EOGBG" xlink:type="simple">LE</abbrev> ≤ 0.78); <abbrev xmlns:xlink="http://www.w3.org/1999/xlink" xlink:title="length of antennae" id="ABBRID0ESGBG" xlink:type="simple">LAN</abbrev>/<abbrev xmlns:xlink="http://www.w3.org/1999/xlink" xlink:title="total body length (from apical margin of head to apex of elytra)" id="ABBRID0EWGBG" xlink:type="simple">LB</abbrev> = 0.43 ± 0.03 (0.39 ≤ <abbrev xmlns:xlink="http://www.w3.org/1999/xlink" xlink:title="length of antennae" id="ABBRID0E1GBG" xlink:type="simple">LAN</abbrev>/<abbrev xmlns:xlink="http://www.w3.org/1999/xlink" xlink:title="total body length (from apical margin of head to apex of elytra)" id="ABBRID0E5GBG" xlink:type="simple">LB</abbrev> ≤ 0.48); <abbrev xmlns:xlink="http://www.w3.org/1999/xlink" xlink:title="length of elytra" id="ABBRID0ECHBG" xlink:type="simple">LE</abbrev>/<abbrev xmlns:xlink="http://www.w3.org/1999/xlink" xlink:title="length of aedeagus" id="ABBRID0EGHBG" xlink:type="simple">LAED</abbrev> = 1.92 ± 0.09 (1.73 ≤ <abbrev xmlns:xlink="http://www.w3.org/1999/xlink" xlink:title="length of elytra" id="ABBRID0EKHBG" xlink:type="simple">LE</abbrev>/<abbrev xmlns:xlink="http://www.w3.org/1999/xlink" xlink:title="length of aedeagus" id="ABBRID0EOHBG" xlink:type="simple">LAED</abbrev> ≤ 2.00). Females (<italic>n</italic> = 10; mean ± standard deviation; range): <abbrev xmlns:xlink="http://www.w3.org/1999/xlink" xlink:title="length of elytra" id="ABBRID0EUHBG" xlink:type="simple">LE</abbrev> = 5.41 ± 0.37 mm (4.75 ≤ <abbrev xmlns:xlink="http://www.w3.org/1999/xlink" xlink:title="length of elytra" id="ABBRID0EYHBG" xlink:type="simple">LE</abbrev> ≤ 6.00 mm); <abbrev xmlns:xlink="http://www.w3.org/1999/xlink" xlink:title="maximum width of elytra combined" id="ABBRID0E3HBG" xlink:type="simple">WE</abbrev> = 3.96 ± 0.28 mm (3.40 ≤ <abbrev xmlns:xlink="http://www.w3.org/1999/xlink" xlink:title="maximum width of elytra combined" id="ABBRID0EAIBG" xlink:type="simple">WE</abbrev> ≤ 4.30 mm); <abbrev xmlns:xlink="http://www.w3.org/1999/xlink" xlink:title="medial length of pronotum" id="ABBRID0EEIBG" xlink:type="simple">LP</abbrev> = 1.42 ± 0.12 mm (1.23 ≤ <abbrev xmlns:xlink="http://www.w3.org/1999/xlink" xlink:title="medial length of pronotum" id="ABBRID0EIIBG" xlink:type="simple">LP</abbrev> ≤ 1.55 mm); <abbrev xmlns:xlink="http://www.w3.org/1999/xlink" xlink:title="maximum width of pronotum" id="ABBRID0EMIBG" xlink:type="simple">WP</abbrev> = 3.01 ± 0.25 mm (2.70 ≤ <abbrev xmlns:xlink="http://www.w3.org/1999/xlink" xlink:title="maximum width of pronotum" id="ABBRID0EQIBG" xlink:type="simple">WP</abbrev> ≤ 3.25 mm); <abbrev xmlns:xlink="http://www.w3.org/1999/xlink" xlink:title="length of antennae" id="ABBRID0EUIBG" xlink:type="simple">LAN</abbrev> = 2.60 ± 0.21 mm (2.20 ≤ <abbrev xmlns:xlink="http://www.w3.org/1999/xlink" xlink:title="length of antennae" id="ABBRID0EYIBG" xlink:type="simple">LAN</abbrev> ≤ 2.93 mm); <abbrev xmlns:xlink="http://www.w3.org/1999/xlink" xlink:title="maximum length of spermatheca, including ductus" id="ABBRID0E3IBG" xlink:type="simple">LSP</abbrev> = 0.70 ± 0.06 mm (0.63 ≤ <abbrev xmlns:xlink="http://www.w3.org/1999/xlink" xlink:title="maximum length of spermatheca, including ductus" id="ABBRID0EAJBG" xlink:type="simple">LSP</abbrev> ≤ 0.85 mm); <abbrev xmlns:xlink="http://www.w3.org/1999/xlink" xlink:title="total body length (from apical margin of head to apex of elytra)" id="ABBRID0EEJBG" xlink:type="simple">LB</abbrev> = 6.48 ± 0.48 mm (5.60 ≤ <abbrev xmlns:xlink="http://www.w3.org/1999/xlink" xlink:title="total body length (from apical margin of head to apex of elytra)" id="ABBRID0EIJBG" xlink:type="simple">LB</abbrev> ≤ 7.25 mm); <abbrev xmlns:xlink="http://www.w3.org/1999/xlink" xlink:title="length of elytra" id="ABBRID0EMJBG" xlink:type="simple">LE</abbrev>/<abbrev xmlns:xlink="http://www.w3.org/1999/xlink" xlink:title="medial length of pronotum" id="ABBRID0EQJBG" xlink:type="simple">LP</abbrev> = 3.81 ± 0.17 (3.57 ≤ <abbrev xmlns:xlink="http://www.w3.org/1999/xlink" xlink:title="length of elytra" id="ABBRID0EUJBG" xlink:type="simple">LE</abbrev>/<abbrev xmlns:xlink="http://www.w3.org/1999/xlink" xlink:title="medial length of pronotum" id="ABBRID0EYJBG" xlink:type="simple">LP</abbrev> ≤ 4.00); <abbrev xmlns:xlink="http://www.w3.org/1999/xlink" xlink:title="maximum width of elytra combined" id="ABBRID0E3JBG" xlink:type="simple">WE</abbrev>/<abbrev xmlns:xlink="http://www.w3.org/1999/xlink" xlink:title="maximum width of pronotum" id="ABBRID0EAKBG" xlink:type="simple">WP</abbrev> = 1.32 ± 0.03 (1.26 ≤ <abbrev xmlns:xlink="http://www.w3.org/1999/xlink" xlink:title="maximum width of elytra combined" id="ABBRID0EEKBG" xlink:type="simple">WE</abbrev>/<abbrev xmlns:xlink="http://www.w3.org/1999/xlink" xlink:title="maximum width of pronotum" id="ABBRID0EIKBG" xlink:type="simple">WP</abbrev> ≤ 1.37); <abbrev xmlns:xlink="http://www.w3.org/1999/xlink" xlink:title="maximum width of pronotum" id="ABBRID0EMKBG" xlink:type="simple">WP</abbrev>/<abbrev xmlns:xlink="http://www.w3.org/1999/xlink" xlink:title="medial length of pronotum" id="ABBRID0EQKBG" xlink:type="simple">LP</abbrev> = 2.12 ± 0.06 (2.03 ≤ <abbrev xmlns:xlink="http://www.w3.org/1999/xlink" xlink:title="maximum width of pronotum" id="ABBRID0EUKBG" xlink:type="simple">WP</abbrev>/<abbrev xmlns:xlink="http://www.w3.org/1999/xlink" xlink:title="medial length of pronotum" id="ABBRID0EYKBG" xlink:type="simple">LP</abbrev> ≤ 2.25); <abbrev xmlns:xlink="http://www.w3.org/1999/xlink" xlink:title="maximum width of elytra combined" id="ABBRID0E3KBG" xlink:type="simple">WE</abbrev>/<abbrev xmlns:xlink="http://www.w3.org/1999/xlink" xlink:title="length of elytra" id="ABBRID0EALBG" xlink:type="simple">LE</abbrev> = 0.73 ± 0.01 (0.72 ≤ <abbrev xmlns:xlink="http://www.w3.org/1999/xlink" xlink:title="maximum width of elytra combined" id="ABBRID0EELBG" xlink:type="simple">WE</abbrev>/<abbrev xmlns:xlink="http://www.w3.org/1999/xlink" xlink:title="length of elytra" id="ABBRID0EILBG" xlink:type="simple">LE</abbrev> ≤ 0.77); <abbrev xmlns:xlink="http://www.w3.org/1999/xlink" xlink:title="length of antennae" id="ABBRID0EMLBG" xlink:type="simple">LAN</abbrev>/<abbrev xmlns:xlink="http://www.w3.org/1999/xlink" xlink:title="total body length (from apical margin of head to apex of elytra)" id="ABBRID0EQLBG" xlink:type="simple">LB</abbrev> = 0.40 ± 0.02 (0.38 ≤ <abbrev xmlns:xlink="http://www.w3.org/1999/xlink" xlink:title="length of antennae" id="ABBRID0EULBG" xlink:type="simple">LAN</abbrev>/<abbrev xmlns:xlink="http://www.w3.org/1999/xlink" xlink:title="total body length (from apical margin of head to apex of elytra)" id="ABBRID0EYLBG" xlink:type="simple">LB</abbrev> ≤ 0.44); <abbrev xmlns:xlink="http://www.w3.org/1999/xlink" xlink:title="length of elytra" id="ABBRID0E3LBG" xlink:type="simple">LE</abbrev>/<abbrev xmlns:xlink="http://www.w3.org/1999/xlink" xlink:title="maximum length of spermatheca, including ductus" id="ABBRID0EAMBG" xlink:type="simple">LSP</abbrev> = 7.71 ± 0.33 (7.48 ≤ <abbrev xmlns:xlink="http://www.w3.org/1999/xlink" xlink:title="length of elytra" id="ABBRID0EEMBG" xlink:type="simple">LE</abbrev>/<abbrev xmlns:xlink="http://www.w3.org/1999/xlink" xlink:title="maximum length of spermatheca, including ductus" id="ABBRID0EIMBG" xlink:type="simple">LSP</abbrev> ≤ 8.23).</p></tp:treatment-sec><tp:treatment-sec sec-type="distribution" id="SECID0EMMBG"><title>Distribution.</title><p>Mozambique and the Republic of South Africa (<abbrev xmlns:xlink="http://www.w3.org/1999/xlink" xlink:title="KwaZulu-Natal" id="ABBRID0ESMBG" xlink:type="simple">KZN</abbrev>, <abbrev xmlns:xlink="http://www.w3.org/1999/xlink" xlink:title="Limpopo" id="ABBRID0EWMBG" xlink:type="simple">LIM</abbrev>, <abbrev xmlns:xlink="http://www.w3.org/1999/xlink" xlink:title="Mpumalanga" id="ABBRID0E1MBG" xlink:type="simple">MPU</abbrev>). Records from Namibia (1 specimen, Fish River Canyon, Ai-Ais, <named-content xmlns:xlink="http://www.w3.org/1999/xlink" content-type="dwc:verbatimCoordinates" xlink:type="simple"><named-content content-type="geo-json" specific-use="{&#34;type&#34;:&#34;Point&#34;,&#34;coordinates&#34;:[17.483333,-27.916667]}" id="NCID0EBNBG" xlink:type="simple">27°55'S, 17°29'E</named-content></named-content>, 250 m, 13.ii.1994, F. Koch leg. (<named-content xmlns:xlink="http://www.w3.org/1999/xlink" content-type="dwc:institutional_code" xlink:type="simple">ZSM</named-content>)), <abbrev xmlns:xlink="http://www.w3.org/1999/xlink" xlink:title="Western Cape" id="ABBRID0EKNBG" xlink:type="simple">WCape</abbrev> Province (RSA) (3 specimens, Knysna, [<named-content xmlns:xlink="http://www.w3.org/1999/xlink" content-type="dwc:verbatimCoordinates" xlink:type="simple"><named-content content-type="geo-json" specific-use="{&#34;type&#34;:&#34;Point&#34;,&#34;coordinates&#34;:[23.050000,-34.033333]}" id="NCID0ERNBG" xlink:type="simple">34°02'S, 23°03'E</named-content></named-content>], i.1979, C.D. Eardley leg. (<named-content xmlns:xlink="http://www.w3.org/1999/xlink" content-type="dwc:institutional_code" xlink:type="simple">SANC</named-content>)), and Tanzania (<xref ref-type="bibr" rid="B9">Biondi et al. 2017</xref>) need additional confirmation (Fig. <xref ref-type="fig" rid="F5">5</xref>). Chorotype: probably Southern-Eastern Afrotropical (SEA).</p></tp:treatment-sec><tp:treatment-sec sec-type="Ecological notes" id="SECID0ECOBG"><title>Ecological notes.</title><p>Adults were collected from October to March, between 42–1650 m a.s.l., on <italic><tp:taxon-name><tp:taxon-name-part taxon-name-part-type="genus" reg="Searsia">Searsia</tp:taxon-name-part></tp:taxon-name></italic> sp. [= <italic><tp:taxon-name><tp:taxon-name-part taxon-name-part-type="genus" reg="Rhus">Rhus</tp:taxon-name-part></tp:taxon-name></italic> pars, cf. <xref ref-type="bibr" rid="B22">Moffett (2007)</xref>], <italic><tp:taxon-name><tp:taxon-name-part taxon-name-part-type="genus" reg="Searsia">S.</tp:taxon-name-part><tp:taxon-name-part taxon-name-part-type="species" reg="leptodictya">leptodictya</tp:taxon-name-part></tp:taxon-name></italic> (along with larvae), <tp:taxon-name><tp:taxon-name-part taxon-name-part-type="genus" reg="Searsia">S.</tp:taxon-name-part><tp:taxon-name-part taxon-name-part-type="uncertainty-rank">cf.</tp:taxon-name-part><tp:taxon-name-part taxon-name-part-type="species" reg="gueinzii">gueinzii</tp:taxon-name-part></tp:taxon-name>, <italic><tp:taxon-name><tp:taxon-name-part taxon-name-part-type="genus" reg="Searsia">S.</tp:taxon-name-part><tp:taxon-name-part taxon-name-part-type="species" reg="pentheri">pentheri</tp:taxon-name-part></tp:taxon-name></italic> (<tp:taxon-name><tp:taxon-name-part taxon-name-part-type="family">Anacardiaceae</tp:taxon-name-part></tp:taxon-name>), and on <italic><tp:taxon-name><tp:taxon-name-part taxon-name-part-type="genus" reg="Allophylus">Allophylus</tp:taxon-name-part><tp:taxon-name-part taxon-name-part-type="species" reg="decipiens">decipiens</tp:taxon-name-part></tp:taxon-name></italic> (<tp:taxon-name><tp:taxon-name-part taxon-name-part-type="family">Sapindaceae</tp:taxon-name-part></tp:taxon-name>), in forest or habitat with very short grass.</p></tp:treatment-sec><tp:treatment-sec><!--Section generated to contain objects referenced in tp:taxon-treatment.--><fig id="F4" position="float" orientation="portrait"><object-id xmlns:xlink="http://www.w3.org/1999/xlink" content-type="doi" xlink:type="simple">10.3897/zookeys.1084.73175.figure4</object-id><object-id xmlns:xlink="http://www.w3.org/1999/xlink" content-type="arpha" xlink:type="simple">7BF46A2F-5522-50AF-A20A-92ED9E2F3EDD</object-id><label>Figure 4.</label><caption><p>Histograms of morphometric variables in the <italic><tp:taxon-name><tp:taxon-name-part taxon-name-part-type="genus" reg="Calotheca">Calotheca</tp:taxon-name-part><tp:taxon-name-part taxon-name-part-type="species" reg="nigromaculata">nigromaculata</tp:taxon-name-part></tp:taxon-name></italic> species group. Abbreviations: <abbrev xmlns:xlink="http://www.w3.org/1999/xlink" xlink:title="length of aedeagus" id="ABBRID0ESKAI" xlink:type="simple">LAED</abbrev> = length of aedeagus; <abbrev xmlns:xlink="http://www.w3.org/1999/xlink" xlink:title="length of antennae" id="ABBRID0EWKAI" xlink:type="simple">LAN</abbrev> = length of antennae; <abbrev xmlns:xlink="http://www.w3.org/1999/xlink" xlink:title="length of elytra" id="ABBRID0E1KAI" xlink:type="simple">LE</abbrev> = length of elytra; <abbrev xmlns:xlink="http://www.w3.org/1999/xlink" xlink:title="medial length of pronotum" id="ABBRID0E5KAI" xlink:type="simple">LP</abbrev> = medial length of pronotum; <abbrev xmlns:xlink="http://www.w3.org/1999/xlink" xlink:title="maximum width of elytra combined" id="ABBRID0ECLAI" xlink:type="simple">WE</abbrev> = maximum width of elytra combined; <abbrev xmlns:xlink="http://www.w3.org/1999/xlink" xlink:title="maximum width of pronotum" id="ABBRID0EGLAI" xlink:type="simple">WP</abbrev> =maximum width of pronotum.</p></caption><graphic xmlns:xlink="http://www.w3.org/1999/xlink" xlink:href="zookeys-1084-119-g004.jpg" position="float" orientation="portrait" xlink:type="simple" id="oo_639275.jpg"><uri content-type="original_file" xlink:type="simple">https://binary.pensoft.net/fig/639275</uri></graphic></fig><fig id="F5" position="float" orientation="portrait"><object-id xmlns:xlink="http://www.w3.org/1999/xlink" content-type="doi" xlink:type="simple">10.3897/zookeys.1084.73175.figure5</object-id><object-id xmlns:xlink="http://www.w3.org/1999/xlink" content-type="arpha" xlink:type="simple">1C627C3B-6BF7-5254-8769-F9555EAA5311</object-id><label>Figure 5.</label><caption><p>Distribution of the <italic><tp:taxon-name><tp:taxon-name-part taxon-name-part-type="genus" reg="Calotheca">Calotheca</tp:taxon-name-part><tp:taxon-name-part taxon-name-part-type="species" reg="nigromaculata">nigromaculata</tp:taxon-name-part></tp:taxon-name></italic> species group.</p></caption><graphic xmlns:xlink="http://www.w3.org/1999/xlink" xlink:href="zookeys-1084-119-g005.jpg" position="float" orientation="portrait" xlink:type="simple" id="oo_639276.jpg"><uri content-type="original_file" xlink:type="simple">https://binary.pensoft.net/fig/639276</uri></graphic></fig></tp:treatment-sec><ref-list><ref id="B9"><mixed-citation xmlns:xlink="http://www.w3.org/1999/xlink" xlink:type="simple"><person-group><name name-style="western"><surname>Biondi</surname><given-names>M</given-names></name><name name-style="western"><surname>Frasca</surname><given-names>R</given-names></name><name name-style="western"><surname>Grobbelaar</surname><given-names>E</given-names></name><name name-style="western"><surname>D’Alessandro</surname><given-names>P</given-names></name></person-group> (<year>2017</year>) <article-title>Supraspecific taxonomy of the flea beetle genus <italic><tp:taxon-name><tp:taxon-name-part taxon-name-part-type="genus">Blepharida</tp:taxon-name-part></tp:taxon-name></italic> Chevrolat, 1836 (<tp:taxon-name><tp:taxon-name-part taxon-name-part-type="order">Coleoptera</tp:taxon-name-part></tp:taxon-name>: <tp:taxon-name><tp:taxon-name-part taxon-name-part-type="family">Chrysomelidae</tp:taxon-name-part></tp:taxon-name>) in the Afrotropical Region and description of <tp:taxon-name><tp:taxon-name-part taxon-name-part-type="genus">Afroblepharida</tp:taxon-name-part></tp:taxon-name> subgen. nov.</article-title><source>Insect Systematics &amp; Evolution</source><volume>48</volume>: <fpage>97</fpage>–<lpage>155</lpage>. <ext-link xlink:type="simple" ext-link-type="doi" xlink:href="10.1163/1876312X-48022152">https://doi.org/10.1163/1876312X-48022152</ext-link></mixed-citation></ref><ref id="B22"><mixed-citation xmlns:xlink="http://www.w3.org/1999/xlink" xlink:type="simple"><person-group><name name-style="western"><surname>Moffett</surname><given-names>RO</given-names></name></person-group> (<year>2007</year>) <article-title>Name changes in the Old World <italic><tp:taxon-name><tp:taxon-name-part taxon-name-part-type="genus">Rhus</tp:taxon-name-part></tp:taxon-name></italic> and recognition of <italic><tp:taxon-name><tp:taxon-name-part taxon-name-part-type="genus">Searsia</tp:taxon-name-part></tp:taxon-name></italic> (<tp:taxon-name><tp:taxon-name-part taxon-name-part-type="family">Anacardiaceae</tp:taxon-name-part></tp:taxon-name>).</article-title><source>Bothalia</source><volume>37</volume>(<issue>2</issue>): <fpage>165</fpage>–<lpage>175</lpage>.</mixed-citation></ref></ref-list></tp:taxon-treatment>
