# Supplementary material for: ﻿Calothecanigromaculata species-group from sub-Saharan Africa with descriptions of two new species from KwaZulu-Natal (Chrysomelidae, Galerucinae, Alticini)
Source: Zookeys. 2022 Jan 28;1084:119–37. doi: 10.3897/zookeys.1084.73175 (PMC8816829; doi:10.3897/zookeys.1084.73175)
Supplement: XML Treatment for Calotheca wanati [file zookeys.1084.73175-treatment3.xml]

<!DOCTYPE tp:taxon-treatment
  PUBLIC "-//TaxonX//DTD Taxonomic Treatment Publishing DTD v0 20100105//EN" "tax-treatment-NSO.dtd">
<tp:taxon-treatment xmlns:tp="http://www.plazi.org/taxpub"><tp:treatment-meta><kwd-group><label>Taxon classification</label><kwd>
              <named-content content-type="kingdom">Animalia</named-content>
            </kwd><kwd>
              <named-content content-type="order">Poales</named-content>
            </kwd><kwd>
              <named-content content-type="family">Poaceae</named-content>
            </kwd></kwd-group><mixed-citation publication-type="journal"><person-group><name><surname>D’Alessandro</surname><given-names>Paola</given-names></name><name><surname>Iannella</surname><given-names>Mattia</given-names></name><name><surname>Grobbelaar</surname><given-names>Elizabeth</given-names></name><name><surname>Biondi</surname><given-names>Maurizio</given-names></name></person-group><article-title>﻿<italic><tp:taxon-name><tp:taxon-name-part taxon-name-part-type="genus" reg="Calotheca">Calotheca</tp:taxon-name-part><tp:taxon-name-part taxon-name-part-type="species" reg="nigromaculata">nigromaculata</tp:taxon-name-part></tp:taxon-name></italic> species-group from sub-Saharan Africa with descriptions of two new species from KwaZulu-Natal (<tp:taxon-name><tp:taxon-name-part taxon-name-part-type="family">Chrysomelidae</tp:taxon-name-part></tp:taxon-name>, <tp:taxon-name><tp:taxon-name-part taxon-name-part-type="subfamily">Galerucinae</tp:taxon-name-part></tp:taxon-name>, <tp:taxon-name><tp:taxon-name-part taxon-name-part-type="tribe">Alticini</tp:taxon-name-part></tp:taxon-name>)</article-title><source>Zookeys</source><day>28</day><month>01</month><year>2022</year><volume>1084</volume><fpage>119</fpage><lpage>137</lpage><pub-id pub-id-type="doi">10.3897/zookeys.1084.73175</pub-id></mixed-citation></tp:treatment-meta><tp:nomenclature><label>﻿</label><tp:taxon-name>
            <object-id xmlns:xlink="http://www.w3.org/1999/xlink" content-type="arpha" xlink:type="simple">30277C33-8507-52BF-98FA-91464680D5E9</object-id>
            <tp:taxon-name-part taxon-name-part-type="genus" reg="Calotheca">Calotheca</tp:taxon-name-part>
            <tp:taxon-name-part taxon-name-part-type="species" reg="wanati">wanati</tp:taxon-name-part>
            <object-id xmlns:xlink="http://www.w3.org/1999/xlink" content-type="zoobank" xlink:type="simple">http://zoobank.org/36AF9FD0-098F-4444-ABF5-AF7CEA799A5D</object-id>
          </tp:taxon-name><tp:taxon-status xmlns:xlink="http://www.w3.org/1999/xlink" xlink:type="simple">sp. nov.</tp:taxon-status><xref ref-type="fig" rid="F3">Figures 3A–D</xref><xref ref-type="fig" rid="F4">, 4</xref><xref ref-type="fig" rid="F5">, 5</xref></tp:nomenclature><tp:treatment-sec sec-type="type material" id="SECID0EHSBG"><title>Type material.</title><p><bold><italic>Holotype</italic></bold> ♂: Republic Of South Africa: <abbrev xmlns:xlink="http://www.w3.org/1999/xlink" xlink:title="KwaZulu-Natal" id="ABBRID0ESSBG" xlink:type="simple">KZN</abbrev>: Ubombo Mountain Nat. Res., <named-content xmlns:xlink="http://www.w3.org/1999/xlink" content-type="dwc:verbatimCoordinates" xlink:type="simple"><named-content content-type="geo-json" specific-use="{&#34;type&#34;:&#34;Point&#34;,&#34;coordinates&#34;:[32.080200,-27.610000]}" id="NCID0EZSBG" xlink:type="simple">–27.6100S/32.0802E</named-content></named-content> [<named-content xmlns:xlink="http://www.w3.org/1999/xlink" content-type="dwc:verbatimCoordinates" xlink:type="simple"><named-content content-type="geo-json" specific-use="{&#34;type&#34;:&#34;Point&#34;,&#34;coordinates&#34;:[32.080278,-27.610000]}" id="NCID0EBTBG" xlink:type="simple">27°36'36"S, 32°04'49"E</named-content></named-content>], 110 m, beating, 30.xi.2012, M. Wanat leg. (<named-content xmlns:xlink="http://www.w3.org/1999/xlink" content-type="dwc:institutional_code" xlink:type="simple">SANC</named-content>). <bold><italic>Paratypes</italic></bold>: Republic Of South Africa: 3♂8♀, same data as for holotype (<named-content xmlns:xlink="http://www.w3.org/1999/xlink" content-type="dwc:institutional_code" xlink:type="simple">UWCP</named-content>); 1♀, ibid, R. Ruta leg. (<named-content xmlns:xlink="http://www.w3.org/1999/xlink" content-type="dwc:institutional_code" xlink:type="simple">UWCP</named-content>); 1♂1♀, <abbrev xmlns:xlink="http://www.w3.org/1999/xlink" xlink:title="KwaZulu-Natal" id="ABBRID0EVTBG" xlink:type="simple">KZN</abbrev>: Jozini, 10 km SW, W slope of Ubombo Mts, <named-content xmlns:xlink="http://www.w3.org/1999/xlink" content-type="dwc:verbatimCoordinates" xlink:type="simple"><named-content content-type="geo-json" specific-use="{&#34;type&#34;:&#34;Point&#34;,&#34;coordinates&#34;:[32.016667,-27.466667]}" id="NCID0E3TBG" xlink:type="simple">27°28'S, 32°01'E</named-content></named-content>, 500 m, 23.i.2006, adults beaten off <italic><tp:taxon-name><tp:taxon-name-part taxon-name-part-type="genus" reg="Allophylus">Allophylus</tp:taxon-name-part><tp:taxon-name-part taxon-name-part-type="species" reg="natalensis">natalensis</tp:taxon-name-part></tp:taxon-name></italic> (<tp:taxon-name><tp:taxon-name-part taxon-name-part-type="family">Sapindaceae</tp:taxon-name-part></tp:taxon-name>), E. Grobbelaar leg. (<named-content xmlns:xlink="http://www.w3.org/1999/xlink" content-type="dwc:institutional_code" xlink:type="simple">SANC</named-content>); 2♂2♀, KwaZulu-Natal: Mkhuze Game Res., <named-content xmlns:xlink="http://www.w3.org/1999/xlink" content-type="dwc:verbatimCoordinates" xlink:type="simple"><named-content content-type="geo-json" specific-use="{&#34;type&#34;:&#34;Point&#34;,&#34;coordinates&#34;:[32.158300,-27.639200]}" id="NCID0EYUBG" xlink:type="simple">–27.6392S/32.1583E</named-content></named-content> [<named-content xmlns:xlink="http://www.w3.org/1999/xlink" content-type="dwc:verbatimCoordinates" xlink:type="simple"><named-content content-type="geo-json" specific-use="{&#34;type&#34;:&#34;Point&#34;,&#34;coordinates&#34;:[32.158056,-27.639167]}" id="NCID0EAVBG" xlink:type="simple">27°38'21"S, 32°09'29"E</named-content></named-content>], 100 m, camping site, beating, 1.xii.2012, M. Wanat leg. (<named-content xmlns:xlink="http://www.w3.org/1999/xlink" content-type="dwc:institutional_code" xlink:type="simple">UWCP</named-content>); 1♀, KwaZulu-Natal, Sodwana Bay, <named-content xmlns:xlink="http://www.w3.org/1999/xlink" content-type="dwc:verbatimCoordinates" xlink:type="simple"><named-content content-type="geo-json" specific-use="{&#34;type&#34;:&#34;Point&#34;,&#34;coordinates&#34;:[32.669900,-27.531500]}" id="NCID0EMVBG" xlink:type="simple">–27.5315S/32.6699E</named-content></named-content> [<named-content xmlns:xlink="http://www.w3.org/1999/xlink" content-type="dwc:verbatimCoordinates" xlink:type="simple"><named-content content-type="geo-json" specific-use="{&#34;type&#34;:&#34;Point&#34;,&#34;coordinates&#34;:[32.670000,-27.531389]}" id="NCID0EUVBG" xlink:type="simple">27°31'53"S, 32°40'12"E</named-content></named-content>], 5 m, swamp forest, site 1, 3.xii.2012, M. Wanat leg. (<named-content xmlns:xlink="http://www.w3.org/1999/xlink" content-type="dwc:institutional_code" xlink:type="simple">UWCP</named-content>).</p></tp:treatment-sec><tp:treatment-sec sec-type="diagnosis" id="SECID0E4VBG"><title>Diagnosis.</title><p><italic><tp:taxon-name><tp:taxon-name-part taxon-name-part-type="genus" reg="Calotheca">Calotheca</tp:taxon-name-part><tp:taxon-name-part taxon-name-part-type="species" reg="wanati">wanati</tp:taxon-name-part></tp:taxon-name></italic> sp. nov. is very similar to <italic><tp:taxon-name><tp:taxon-name-part taxon-name-part-type="genus" reg="Calotheca">C.</tp:taxon-name-part><tp:taxon-name-part taxon-name-part-type="species" reg="nigromaculata">nigromaculata</tp:taxon-name-part></tp:taxon-name></italic>, both in external morphology and shape of the aedeagus and spermatheca. It is mainly distinguishable by: the almost invariable elytral color pattern, with quite small, irregular, light brown patches (<italic><tp:taxon-name><tp:taxon-name-part taxon-name-part-type="genus" reg="Calotheca">C.</tp:taxon-name-part><tp:taxon-name-part taxon-name-part-type="species" reg="nigromaculata">nigromaculata</tp:taxon-name-part></tp:taxon-name></italic> is very variable in number, shape, and color of elytral patches, but the color pattern is generally different from <italic><tp:taxon-name><tp:taxon-name-part taxon-name-part-type="genus" reg="Calotheca">C.</tp:taxon-name-part><tp:taxon-name-part taxon-name-part-type="species" reg="wanati">wanati</tp:taxon-name-part></tp:taxon-name></italic> sp. nov.) (Figs <xref ref-type="fig" rid="F2">2A–C</xref>, <xref ref-type="fig" rid="F3">3A</xref>); the first pro- and metatarsomeres in male less enlarged, slightly larger than the distal part of the tibia (distinctly larger than the distal part of the tibia in <italic><tp:taxon-name><tp:taxon-name-part taxon-name-part-type="genus" reg="Calotheca">C.</tp:taxon-name-part><tp:taxon-name-part taxon-name-part-type="species" reg="nigromaculata">nigromaculata</tp:taxon-name-part></tp:taxon-name></italic>) (Figs <xref ref-type="fig" rid="F2">2A–C</xref>, <xref ref-type="fig" rid="F3">3A</xref>); and the female has enlarged elytra (<abbrev xmlns:xlink="http://www.w3.org/1999/xlink" xlink:title="maximum width of elytra combined" id="ABBRID0EKYBG" xlink:type="simple">WE</abbrev>/<abbrev xmlns:xlink="http://www.w3.org/1999/xlink" xlink:title="length of elytra" id="ABBRID0EOYBG" xlink:type="simple">LE</abbrev> = 0.76 ± 0.01 in <italic><tp:taxon-name><tp:taxon-name-part taxon-name-part-type="genus" reg="Calotheca">C.</tp:taxon-name-part><tp:taxon-name-part taxon-name-part-type="species" reg="wanati">wanati</tp:taxon-name-part></tp:taxon-name></italic> sp. nov.) (<abbrev xmlns:xlink="http://www.w3.org/1999/xlink" xlink:title="maximum width of elytra combined" id="ABBRID0E4YBG" xlink:type="simple">WE</abbrev>/<abbrev xmlns:xlink="http://www.w3.org/1999/xlink" xlink:title="length of elytra" id="ABBRID0EBZBG" xlink:type="simple">LE</abbrev> = 0.73 ± 0.01 in <italic><tp:taxon-name><tp:taxon-name-part taxon-name-part-type="genus" reg="Calotheca">C.</tp:taxon-name-part><tp:taxon-name-part taxon-name-part-type="species" reg="nigromaculata">nigromaculata</tp:taxon-name-part></tp:taxon-name></italic>) (Fig. <xref ref-type="fig" rid="F4">4B</xref>). The aedeagus is relatively short in <italic><tp:taxon-name><tp:taxon-name-part taxon-name-part-type="genus" reg="Calotheca">C.</tp:taxon-name-part><tp:taxon-name-part taxon-name-part-type="species" reg="wanati">wanati</tp:taxon-name-part></tp:taxon-name></italic> sp. nov. (<abbrev xmlns:xlink="http://www.w3.org/1999/xlink" xlink:title="length of elytra" id="ABBRID0E6ZBG" xlink:type="simple">LE</abbrev>/<abbrev xmlns:xlink="http://www.w3.org/1999/xlink" xlink:title="length of aedeagus" id="ABBRID0ED1BG" xlink:type="simple">LAED</abbrev> = 2.16 ± 0.01) (Fig. <xref ref-type="fig" rid="F4">4C</xref>), in ventral view it has a sub-rhomboidal apical 1/4, and the prominent lateral expansions are angulate; in lateral view the median lobe is more distinctly curved apically (in <italic><tp:taxon-name><tp:taxon-name-part taxon-name-part-type="genus" reg="Calotheca">C.</tp:taxon-name-part><tp:taxon-name-part taxon-name-part-type="species" reg="nigromaculata">nigromaculata</tp:taxon-name-part></tp:taxon-name></italic>, it is more elongate–<abbrev xmlns:xlink="http://www.w3.org/1999/xlink" xlink:title="length of elytra" id="ABBRID0EW1BG" xlink:type="simple">LE</abbrev>/<abbrev xmlns:xlink="http://www.w3.org/1999/xlink" xlink:title="length of aedeagus" id="ABBRID0E11BG" xlink:type="simple">LAED</abbrev> = 1.92 ± 0.09, with indistict or very indistinct rounded lateral expansions in apical 1/4 in ventral view, and only slightly curved apically in lateral view) (Figs <xref ref-type="fig" rid="F2">2F</xref>, <xref ref-type="fig" rid="F3">3B</xref>).</p></tp:treatment-sec><tp:treatment-sec sec-type="description" id="SECID0EG2BG"><title>Description of the holotype (♂).</title><p>Body elliptical in dorsal view (Fig. <xref ref-type="fig" rid="F3">3A</xref>), rather convex in lateral view; total length of the body (<abbrev xmlns:xlink="http://www.w3.org/1999/xlink" xlink:title="total body length (from apical margin of head to apex of elytra)" id="ABBRID0EQ2BG" xlink:type="simple">LB</abbrev>) = 6.40 mm; maximum pronotal width in the middle (<abbrev xmlns:xlink="http://www.w3.org/1999/xlink" xlink:title="maximum width of pronotum" id="ABBRID0EU2BG" xlink:type="simple">WP</abbrev> = 2.98 mm); maximum width of elytra in the basal third (<abbrev xmlns:xlink="http://www.w3.org/1999/xlink" xlink:title="maximum width of elytra combined" id="ABBRID0EY2BG" xlink:type="simple">WE</abbrev> = 3.80 mm). Head pale brown, slightly darker along the frontal grooves; antennae pale brown, with antennomeres 6–11 slightly darkened (Fig. <xref ref-type="fig" rid="F3">3A</xref>); surface microreticulate and densely micropunctate, with evident setiferous punctures on most of the vertex and part of the frons; frontal grooves sinuate, very deeply impressed, extending from approximately the dorsal ocular margin to the inter-antennal space (Fig. <xref ref-type="fig" rid="F3">3C</xref>); eyes elliptical, clearly elongate; antennae shorter than half the body length (<abbrev xmlns:xlink="http://www.w3.org/1999/xlink" xlink:title="length of antennae" id="ABBRID0EE3BG" xlink:type="simple">LAN</abbrev> = 2.75 mm; <abbrev xmlns:xlink="http://www.w3.org/1999/xlink" xlink:title="length of antennae" id="ABBRID0EI3BG" xlink:type="simple">LAN</abbrev>/<abbrev xmlns:xlink="http://www.w3.org/1999/xlink" xlink:title="total body length (from apical margin of head to apex of elytra)" id="ABBRID0EM3BG" xlink:type="simple">LB</abbrev> = 0.43); <abbrev xmlns:xlink="http://www.w3.org/1999/xlink" xlink:title="numerical sequence from base to apex proportional to the length of each antennomere" id="ABBRID0EQ3BG" xlink:type="simple">LA</abbrev>: 100:50:61:61:67:67:61:61:64:61:100. Pronotum (Fig. <xref ref-type="fig" rid="F3">3A, C</xref>) slightly convex, pale brown, punctate lateral stria and part of the margins darkened; distinctly transverse in dorsal view (<abbrev xmlns:xlink="http://www.w3.org/1999/xlink" xlink:title="medial length of pronotum" id="ABBRID0EY3BG" xlink:type="simple">LP</abbrev> = 1.40 mm; <abbrev xmlns:xlink="http://www.w3.org/1999/xlink" xlink:title="maximum width of pronotum" id="ABBRID0E33BG" xlink:type="simple">WP</abbrev>/<abbrev xmlns:xlink="http://www.w3.org/1999/xlink" xlink:title="medial length of pronotum" id="ABBRID0EA4BG" xlink:type="simple">LP</abbrev> = 2.13), sub-rectangular, with sides more distinctly incurved in the anterior third; surface microreticulate and micropunctate, with minute punctation; anterolateral surface with very shallow depressions; punctate lateral striae distinctly impressed, C-shaped, and slightly curved on the disc; some additional sparse punctures along the pronotal margins; basal furrows short and moderately incised; anterior, basal, and lateral margins evenly and finely bordered; lateral margins barely visible in dorsal view; anterior angles distinctly prominent, indistinctly swollen; posterior angles obtuse. Scutellum brown, sub-triangular. Elytra (Fig. <xref ref-type="fig" rid="F3">3A</xref>) elongate (<abbrev xmlns:xlink="http://www.w3.org/1999/xlink" xlink:title="length of elytra" id="ABBRID0EI4BG" xlink:type="simple">LE</abbrev> = 4.90 mm; <abbrev xmlns:xlink="http://www.w3.org/1999/xlink" xlink:title="maximum width of elytra combined" id="ABBRID0EM4BG" xlink:type="simple">WE</abbrev>/<abbrev xmlns:xlink="http://www.w3.org/1999/xlink" xlink:title="length of elytra" id="ABBRID0EQ4BG" xlink:type="simple">LE</abbrev> = 0.78; <abbrev xmlns:xlink="http://www.w3.org/1999/xlink" xlink:title="length of elytra" id="ABBRID0EU4BG" xlink:type="simple">LE</abbrev>/<abbrev xmlns:xlink="http://www.w3.org/1999/xlink" xlink:title="medial length of pronotum" id="ABBRID0EY4BG" xlink:type="simple">LP</abbrev> = 3.50), moderately rounded and indistinctly sinuate laterally, jointly rounded apically; slightly paler than pronotum, with irregular brown patches and brown punctation; lateral margin narrow, barely visible in dorsal view; elytral punctation arranged in single regular rows formed by distinctly impressed punctures; interstriae flat on the elytral disc, with finely microreticulate and sparsely micropunctate surface; humeral calli indistinctly raised. Macropterous. Basal pro- and mesotarsomeres clearly enlarged (Fig. <xref ref-type="fig" rid="F3">3A</xref>). Underside brown; apical abdominal ventrite without preapical sculptures or impressions. Median lobe of the aedeagus (<abbrev xmlns:xlink="http://www.w3.org/1999/xlink" xlink:title="length of aedeagus" id="ABBRID0EA5BG" xlink:type="simple">LAED</abbrev> = 2.28 mm; <abbrev xmlns:xlink="http://www.w3.org/1999/xlink" xlink:title="length of elytra" id="ABBRID0EE5BG" xlink:type="simple">LE</abbrev>/<abbrev xmlns:xlink="http://www.w3.org/1999/xlink" xlink:title="length of aedeagus" id="ABBRID0EI5BG" xlink:type="simple">LAED</abbrev> = 2.15) (Fig. <xref ref-type="fig" rid="F3">3B</xref>) distinctly sinuate laterally in ventral view; in ventral view it has a sub-rhomboidal apical 1/4 truncate apically, and the prominent lateral projections are angulate; ventral surface with a pair of elongate lateral U-shaped depressions with a wrinkled surface in the apical half; surface distinctly punctate in the apical 1/4; aedeagus curved in the basal 1/2 and distinctly sinuate in the apical 1/2; dorsal ligula short but clearly visible in lateral view, formed by a subtriangular apically truncate median lobe, and two narrower lateral lobes.</p><fig id="F3" position="float" orientation="portrait"><object-id xmlns:xlink="http://www.w3.org/1999/xlink" content-type="doi" xlink:type="simple">10.3897/zookeys.1084.73175.figure3</object-id><object-id xmlns:xlink="http://www.w3.org/1999/xlink" content-type="arpha" xlink:type="simple">28957F95-CE3A-5A68-9E45-54E64184F02D</object-id><label>Figure 3.</label><caption><p><italic><tp:taxon-name><tp:taxon-name-part taxon-name-part-type="genus" reg="Calotheca">Calotheca</tp:taxon-name-part><tp:taxon-name-part taxon-name-part-type="species" reg="wanati">wanati</tp:taxon-name-part></tp:taxon-name></italic> sp. nov. <bold>A</bold> habitus, ♂ (holotype, <abbrev xmlns:xlink="http://www.w3.org/1999/xlink" xlink:title="KwaZulu-Natal" id="ABBRID0EF6BG" xlink:type="simple">KZN</abbrev>, Ubombo Mountain Nature Reserve) <bold>B</bold> median lobe of aedeagus, from left to right in ventral, dorsal, and lateral view (<abbrev xmlns:xlink="http://www.w3.org/1999/xlink" xlink:title="KwaZulu-Natal" id="ABBRID0EL6BG" xlink:type="simple">KZN</abbrev>, Ubombo Mountain Nature Reserve) <bold>C</bold> head, and pronotum, ♂ (<abbrev xmlns:xlink="http://www.w3.org/1999/xlink" xlink:title="KwaZulu-Natal" id="ABBRID0ER6BG" xlink:type="simple">KZN</abbrev>, Ubombo Mountain Nature Reserve) <bold>D</bold> spermatheca (<abbrev xmlns:xlink="http://www.w3.org/1999/xlink" xlink:title="KwaZulu-Natal" id="ABBRID0EX6BG" xlink:type="simple">KZN</abbrev>, Ubombo Mountain Nature Reserve). Abbreviations: bf = basal furrow; fg = frontal groove; pls = punctate lateral stria.</p></caption><graphic xmlns:xlink="http://www.w3.org/1999/xlink" xlink:href="zookeys-1084-119-g003.jpg" position="float" orientation="portrait" xlink:type="simple" id="oo_639274.jpg"><uri content-type="original_file" xlink:type="simple">https://binary.pensoft.net/fig/639274</uri></graphic></fig></tp:treatment-sec><tp:treatment-sec sec-type="variability" id="SECID0EBAAI"><title>Variability.</title><p>Males (<italic>n</italic> = 7; mean ± standard deviation, range): <abbrev xmlns:xlink="http://www.w3.org/1999/xlink" xlink:title="length of elytra" id="ABBRID0EJAAI" xlink:type="simple">LE</abbrev> = 4.94 ± 0.12 mm (4.75 ≤ <abbrev xmlns:xlink="http://www.w3.org/1999/xlink" xlink:title="length of elytra" id="ABBRID0ENAAI" xlink:type="simple">LE</abbrev> ≤ 5.10 mm); <abbrev xmlns:xlink="http://www.w3.org/1999/xlink" xlink:title="maximum width of elytra combined" id="ABBRID0ERAAI" xlink:type="simple">WE</abbrev> = 3.80 ± 0.09 mm (3.65 ≤ <abbrev xmlns:xlink="http://www.w3.org/1999/xlink" xlink:title="maximum width of elytra combined" id="ABBRID0EVAAI" xlink:type="simple">WE</abbrev> ≤ 3.90 mm); <abbrev xmlns:xlink="http://www.w3.org/1999/xlink" xlink:title="medial length of pronotum" id="ABBRID0EZAAI" xlink:type="simple">LP</abbrev> = 1.45 ± 0.05 mm (1.38 ≤ <abbrev xmlns:xlink="http://www.w3.org/1999/xlink" xlink:title="medial length of pronotum" id="ABBRID0E4AAI" xlink:type="simple">LP</abbrev> ≤ 1.50 mm); <abbrev xmlns:xlink="http://www.w3.org/1999/xlink" xlink:title="maximum width of pronotum" id="ABBRID0EBBAI" xlink:type="simple">WP</abbrev> = 2.95 ± 0.06 mm (2.85 ≤ <abbrev xmlns:xlink="http://www.w3.org/1999/xlink" xlink:title="maximum width of pronotum" id="ABBRID0EFBAI" xlink:type="simple">WP</abbrev> ≤ 3.03 mm); <abbrev xmlns:xlink="http://www.w3.org/1999/xlink" xlink:title="length of antennae" id="ABBRID0EJBAI" xlink:type="simple">LAN</abbrev> = 2.66 ± 0.10 mm (2.50 ≤ <abbrev xmlns:xlink="http://www.w3.org/1999/xlink" xlink:title="length of antennae" id="ABBRID0ENBAI" xlink:type="simple">LAN</abbrev> ≤ 2.75 mm); <abbrev xmlns:xlink="http://www.w3.org/1999/xlink" xlink:title="length of aedeagus" id="ABBRID0ERBAI" xlink:type="simple">LAED</abbrev> = 2.28 ± 0.06 mm (2.20 ≤ <abbrev xmlns:xlink="http://www.w3.org/1999/xlink" xlink:title="length of aedeagus" id="ABBRID0EVBAI" xlink:type="simple">LAED</abbrev> ≤ 2.35 mm); <abbrev xmlns:xlink="http://www.w3.org/1999/xlink" xlink:title="total body length (from apical margin of head to apex of elytra)" id="ABBRID0EZBAI" xlink:type="simple">LB</abbrev> = 6.25 ± 0.22 mm (6.00 ≤ <abbrev xmlns:xlink="http://www.w3.org/1999/xlink" xlink:title="total body length (from apical margin of head to apex of elytra)" id="ABBRID0E4BAI" xlink:type="simple">LB</abbrev> ≤ 6.60 mm); <abbrev xmlns:xlink="http://www.w3.org/1999/xlink" xlink:title="length of elytra" id="ABBRID0EBCAI" xlink:type="simple">LE</abbrev>/<abbrev xmlns:xlink="http://www.w3.org/1999/xlink" xlink:title="medial length of pronotum" id="ABBRID0EFCAI" xlink:type="simple">LP</abbrev> = 3.40 ± 0.11 (3.27 ≤ <abbrev xmlns:xlink="http://www.w3.org/1999/xlink" xlink:title="length of elytra" id="ABBRID0EJCAI" xlink:type="simple">LE</abbrev>/<abbrev xmlns:xlink="http://www.w3.org/1999/xlink" xlink:title="medial length of pronotum" id="ABBRID0ENCAI" xlink:type="simple">LP</abbrev> ≤ 3.53); <abbrev xmlns:xlink="http://www.w3.org/1999/xlink" xlink:title="maximum width of elytra combined" id="ABBRID0ERCAI" xlink:type="simple">WE</abbrev>/<abbrev xmlns:xlink="http://www.w3.org/1999/xlink" xlink:title="maximum width of pronotum" id="ABBRID0EVCAI" xlink:type="simple">WP</abbrev> = 1.29 ± 0.01 (1.28 ≤ <abbrev xmlns:xlink="http://www.w3.org/1999/xlink" xlink:title="maximum width of elytra combined" id="ABBRID0EZCAI" xlink:type="simple">WE</abbrev>/<abbrev xmlns:xlink="http://www.w3.org/1999/xlink" xlink:title="maximum width of pronotum" id="ABBRID0E4CAI" xlink:type="simple">WP</abbrev> ≤ 1.31); <abbrev xmlns:xlink="http://www.w3.org/1999/xlink" xlink:title="maximum width of pronotum" id="ABBRID0EBDAI" xlink:type="simple">WP</abbrev>/<abbrev xmlns:xlink="http://www.w3.org/1999/xlink" xlink:title="medial length of pronotum" id="ABBRID0EFDAI" xlink:type="simple">LP</abbrev> = 2.03 ± 0.06 (1.97 ≤ <abbrev xmlns:xlink="http://www.w3.org/1999/xlink" xlink:title="maximum width of pronotum" id="ABBRID0EJDAI" xlink:type="simple">WP</abbrev>/<abbrev xmlns:xlink="http://www.w3.org/1999/xlink" xlink:title="medial length of pronotum" id="ABBRID0ENDAI" xlink:type="simple">LP</abbrev> ≤ 2.13); <abbrev xmlns:xlink="http://www.w3.org/1999/xlink" xlink:title="maximum width of elytra combined" id="ABBRID0ERDAI" xlink:type="simple">WE</abbrev>/<abbrev xmlns:xlink="http://www.w3.org/1999/xlink" xlink:title="length of elytra" id="ABBRID0EVDAI" xlink:type="simple">LE</abbrev> = 0.77 ± 0.01 (0.75 ≤ <abbrev xmlns:xlink="http://www.w3.org/1999/xlink" xlink:title="maximum width of elytra combined" id="ABBRID0EZDAI" xlink:type="simple">WE</abbrev>/<abbrev xmlns:xlink="http://www.w3.org/1999/xlink" xlink:title="length of elytra" id="ABBRID0E4DAI" xlink:type="simple">LE</abbrev> ≤ 0.79); <abbrev xmlns:xlink="http://www.w3.org/1999/xlink" xlink:title="length of antennae" id="ABBRID0EBEAI" xlink:type="simple">LAN</abbrev>/<abbrev xmlns:xlink="http://www.w3.org/1999/xlink" xlink:title="total body length (from apical margin of head to apex of elytra)" id="ABBRID0EFEAI" xlink:type="simple">LB</abbrev> = 0.43 ± 0.02 (0.38 ≤ <abbrev xmlns:xlink="http://www.w3.org/1999/xlink" xlink:title="length of antennae" id="ABBRID0EJEAI" xlink:type="simple">LAN</abbrev>/<abbrev xmlns:xlink="http://www.w3.org/1999/xlink" xlink:title="total body length (from apical margin of head to apex of elytra)" id="ABBRID0ENEAI" xlink:type="simple">LB</abbrev> ≤ 0.45); <abbrev xmlns:xlink="http://www.w3.org/1999/xlink" xlink:title="length of elytra" id="ABBRID0EREAI" xlink:type="simple">LE</abbrev>/<abbrev xmlns:xlink="http://www.w3.org/1999/xlink" xlink:title="length of aedeagus" id="ABBRID0EVEAI" xlink:type="simple">LAED</abbrev> = 2.16 ± 0.07 (2.02 ≤ <abbrev xmlns:xlink="http://www.w3.org/1999/xlink" xlink:title="length of elytra" id="ABBRID0EZEAI" xlink:type="simple">LE</abbrev>/<abbrev xmlns:xlink="http://www.w3.org/1999/xlink" xlink:title="length of aedeagus" id="ABBRID0E4EAI" xlink:type="simple">LAED</abbrev> ≤ 2.22). Females (<italic>n</italic> = 10; mean ± standard deviation; range): <abbrev xmlns:xlink="http://www.w3.org/1999/xlink" xlink:title="length of elytra" id="ABBRID0EDFAI" xlink:type="simple">LE</abbrev> = 5.43 ± 0.25 mm (5.20 ≤ <abbrev xmlns:xlink="http://www.w3.org/1999/xlink" xlink:title="length of elytra" id="ABBRID0EHFAI" xlink:type="simple">LE</abbrev> ≤ 5.70 mm); <abbrev xmlns:xlink="http://www.w3.org/1999/xlink" xlink:title="maximum width of elytra combined" id="ABBRID0ELFAI" xlink:type="simple">WE</abbrev> = 4.13 ± 0.19 mm (3.75 ≤ <abbrev xmlns:xlink="http://www.w3.org/1999/xlink" xlink:title="maximum width of elytra combined" id="ABBRID0EPFAI" xlink:type="simple">WE</abbrev> ≤ 4.30 mm); <abbrev xmlns:xlink="http://www.w3.org/1999/xlink" xlink:title="medial length of pronotum" id="ABBRID0ETFAI" xlink:type="simple">LP</abbrev> = 1.54 ± 0.08 mm (1.40 ≤ <abbrev xmlns:xlink="http://www.w3.org/1999/xlink" xlink:title="medial length of pronotum" id="ABBRID0EXFAI" xlink:type="simple">LP</abbrev> ≤ 1.55 mm); <abbrev xmlns:xlink="http://www.w3.org/1999/xlink" xlink:title="maximum width of pronotum" id="ABBRID0E2FAI" xlink:type="simple">WP</abbrev> = 3.14 ± 0.13 mm (2.88 ≤ <abbrev xmlns:xlink="http://www.w3.org/1999/xlink" xlink:title="maximum width of pronotum" id="ABBRID0E6FAI" xlink:type="simple">WP</abbrev> ≤ 3.28 mm); <abbrev xmlns:xlink="http://www.w3.org/1999/xlink" xlink:title="length of antennae" id="ABBRID0EDGAI" xlink:type="simple">LAN</abbrev> = 2.61 ± 0.18 mm (2.40 ≤ <abbrev xmlns:xlink="http://www.w3.org/1999/xlink" xlink:title="length of antennae" id="ABBRID0EHGAI" xlink:type="simple">LAN</abbrev> ≤ 3.05 mm); <abbrev xmlns:xlink="http://www.w3.org/1999/xlink" xlink:title="maximum length of spermatheca, including ductus" id="ABBRID0ELGAI" xlink:type="simple">LSP</abbrev> = 0.66 ± 0.04 mm (0.60 ≤ <abbrev xmlns:xlink="http://www.w3.org/1999/xlink" xlink:title="maximum length of spermatheca, including ductus" id="ABBRID0EPGAI" xlink:type="simple">LSP</abbrev> ≤ 0.75 mm); <abbrev xmlns:xlink="http://www.w3.org/1999/xlink" xlink:title="total body length (from apical margin of head to apex of elytra)" id="ABBRID0ETGAI" xlink:type="simple">LB</abbrev> = 6.68 ± 0.34 mm (6.05 ≤ <abbrev xmlns:xlink="http://www.w3.org/1999/xlink" xlink:title="total body length (from apical margin of head to apex of elytra)" id="ABBRID0EXGAI" xlink:type="simple">LB</abbrev> ≤ 7.10 mm); <abbrev xmlns:xlink="http://www.w3.org/1999/xlink" xlink:title="length of elytra" id="ABBRID0E2GAI" xlink:type="simple">LE</abbrev>/<abbrev xmlns:xlink="http://www.w3.org/1999/xlink" xlink:title="medial length of pronotum" id="ABBRID0E6GAI" xlink:type="simple">LP</abbrev> = 3.53 ± 0.11 (3.35 ≤ <abbrev xmlns:xlink="http://www.w3.org/1999/xlink" xlink:title="length of elytra" id="ABBRID0EDHAI" xlink:type="simple">LE</abbrev>/<abbrev xmlns:xlink="http://www.w3.org/1999/xlink" xlink:title="medial length of pronotum" id="ABBRID0EHHAI" xlink:type="simple">LP</abbrev> ≤ 3.70); <abbrev xmlns:xlink="http://www.w3.org/1999/xlink" xlink:title="maximum width of elytra combined" id="ABBRID0ELHAI" xlink:type="simple">WE</abbrev>/<abbrev xmlns:xlink="http://www.w3.org/1999/xlink" xlink:title="maximum width of pronotum" id="ABBRID0EPHAI" xlink:type="simple">WP</abbrev> = 1.31 ± 0.02 (1.30 ≤ <abbrev xmlns:xlink="http://www.w3.org/1999/xlink" xlink:title="maximum width of elytra combined" id="ABBRID0ETHAI" xlink:type="simple">WE</abbrev>/<abbrev xmlns:xlink="http://www.w3.org/1999/xlink" xlink:title="maximum width of pronotum" id="ABBRID0EXHAI" xlink:type="simple">WP</abbrev> ≤ 1.36); <abbrev xmlns:xlink="http://www.w3.org/1999/xlink" xlink:title="maximum width of pronotum" id="ABBRID0E2HAI" xlink:type="simple">WP</abbrev>/<abbrev xmlns:xlink="http://www.w3.org/1999/xlink" xlink:title="medial length of pronotum" id="ABBRID0E6HAI" xlink:type="simple">LP</abbrev> = 2.04 ± 0.07 (1.88 ≤ <abbrev xmlns:xlink="http://www.w3.org/1999/xlink" xlink:title="maximum width of pronotum" id="ABBRID0EDIAI" xlink:type="simple">WP</abbrev>/<abbrev xmlns:xlink="http://www.w3.org/1999/xlink" xlink:title="medial length of pronotum" id="ABBRID0EHIAI" xlink:type="simple">LP</abbrev> ≤ 2.13); <abbrev xmlns:xlink="http://www.w3.org/1999/xlink" xlink:title="maximum width of elytra combined" id="ABBRID0ELIAI" xlink:type="simple">WE</abbrev>/<abbrev xmlns:xlink="http://www.w3.org/1999/xlink" xlink:title="length of elytra" id="ABBRID0EPIAI" xlink:type="simple">LE</abbrev> = 0.76 ± 0.01 (0.74 ≤ <abbrev xmlns:xlink="http://www.w3.org/1999/xlink" xlink:title="maximum width of elytra combined" id="ABBRID0ETIAI" xlink:type="simple">WE</abbrev>/<abbrev xmlns:xlink="http://www.w3.org/1999/xlink" xlink:title="length of elytra" id="ABBRID0EXIAI" xlink:type="simple">LE</abbrev> ≤ 0.78); <abbrev xmlns:xlink="http://www.w3.org/1999/xlink" xlink:title="length of antennae" id="ABBRID0E2IAI" xlink:type="simple">LAN</abbrev>/<abbrev xmlns:xlink="http://www.w3.org/1999/xlink" xlink:title="total body length (from apical margin of head to apex of elytra)" id="ABBRID0E6IAI" xlink:type="simple">LB</abbrev> = 0.39 ± 0.02 (0.36 ≤ <abbrev xmlns:xlink="http://www.w3.org/1999/xlink" xlink:title="length of antennae" id="ABBRID0EDJAI" xlink:type="simple">LAN</abbrev>/<abbrev xmlns:xlink="http://www.w3.org/1999/xlink" xlink:title="total body length (from apical margin of head to apex of elytra)" id="ABBRID0EHJAI" xlink:type="simple">LB</abbrev> ≤ 0.45); <abbrev xmlns:xlink="http://www.w3.org/1999/xlink" xlink:title="length of elytra" id="ABBRID0ELJAI" xlink:type="simple">LE</abbrev>/<abbrev xmlns:xlink="http://www.w3.org/1999/xlink" xlink:title="maximum length of spermatheca, including ductus" id="ABBRID0EPJAI" xlink:type="simple">LSP</abbrev> = 8.21 ± 0.28 (7.93 ≤ <abbrev xmlns:xlink="http://www.w3.org/1999/xlink" xlink:title="length of elytra" id="ABBRID0ETJAI" xlink:type="simple">LE</abbrev>/<abbrev xmlns:xlink="http://www.w3.org/1999/xlink" xlink:title="maximum length of spermatheca, including ductus" id="ABBRID0EXJAI" xlink:type="simple">LSP</abbrev> ≤ 8.54). Paratypes very similar in shape, sculpture, and color to the holotype. Maximum pronotal width close to the pronotal base in some specimens. Female with basal pro- and mesotarsomeres less enlarged than in male. Spermatheca (Fig. <xref ref-type="fig" rid="F3">3D</xref>) globosely fusiform basally, subconical at the ductus attachment; distal part distinctly curved and slightly shorter than the basal part, with a distinct, irregularly enlarged appendix; ductus basally inserted, thickset, short, uncoiled, roughly U-shaped.</p><fig id="F4" position="float" orientation="portrait"><object-id xmlns:xlink="http://www.w3.org/1999/xlink" content-type="doi" xlink:type="simple">10.3897/zookeys.1084.73175.figure4</object-id><object-id xmlns:xlink="http://www.w3.org/1999/xlink" content-type="arpha" xlink:type="simple">7BF46A2F-5522-50AF-A20A-92ED9E2F3EDD</object-id><label>Figure 4.</label><caption><p>Histograms of morphometric variables in the <italic><tp:taxon-name><tp:taxon-name-part taxon-name-part-type="genus" reg="Calotheca">Calotheca</tp:taxon-name-part><tp:taxon-name-part taxon-name-part-type="species" reg="nigromaculata">nigromaculata</tp:taxon-name-part></tp:taxon-name></italic> species group. Abbreviations: <abbrev xmlns:xlink="http://www.w3.org/1999/xlink" xlink:title="length of aedeagus" id="ABBRID0ESKAI" xlink:type="simple">LAED</abbrev> = length of aedeagus; <abbrev xmlns:xlink="http://www.w3.org/1999/xlink" xlink:title="length of antennae" id="ABBRID0EWKAI" xlink:type="simple">LAN</abbrev> = length of antennae; <abbrev xmlns:xlink="http://www.w3.org/1999/xlink" xlink:title="length of elytra" id="ABBRID0E1KAI" xlink:type="simple">LE</abbrev> = length of elytra; <abbrev xmlns:xlink="http://www.w3.org/1999/xlink" xlink:title="medial length of pronotum" id="ABBRID0E5KAI" xlink:type="simple">LP</abbrev> = medial length of pronotum; <abbrev xmlns:xlink="http://www.w3.org/1999/xlink" xlink:title="maximum width of elytra combined" id="ABBRID0ECLAI" xlink:type="simple">WE</abbrev> = maximum width of elytra combined; <abbrev xmlns:xlink="http://www.w3.org/1999/xlink" xlink:title="maximum width of pronotum" id="ABBRID0EGLAI" xlink:type="simple">WP</abbrev> =maximum width of pronotum.</p></caption><graphic xmlns:xlink="http://www.w3.org/1999/xlink" xlink:href="zookeys-1084-119-g004.jpg" position="float" orientation="portrait" xlink:type="simple" id="oo_639275.jpg"><uri content-type="original_file" xlink:type="simple">https://binary.pensoft.net/fig/639275</uri></graphic></fig></tp:treatment-sec><tp:treatment-sec sec-type="etymology" id="SECID0EPLAI"><title>Etymology.</title><p>The specific epithet is a noun in the genitive case after Dr Marek Wanat (University of Wrocław, Poland), one of its collectors and esteemed expert of <tp:taxon-name><tp:taxon-name-part taxon-name-part-type="order">Coleoptera</tp:taxon-name-part></tp:taxon-name><tp:taxon-name><tp:taxon-name-part taxon-name-part-type="superfamily">Curculionoidea</tp:taxon-name-part></tp:taxon-name>.</p></tp:treatment-sec><tp:treatment-sec sec-type="distribution" id="SECID0E6LAI"><title>Distribution.</title><p>Republic of South Africa (<abbrev xmlns:xlink="http://www.w3.org/1999/xlink" xlink:title="KwaZulu-Natal" id="ABBRID0EFMAI" xlink:type="simple">KZN</abbrev>) (Fig. <xref ref-type="fig" rid="F5">5</xref>). Chorotype: Southern-Eastern African (SEA).</p><fig id="F5" position="float" orientation="portrait"><object-id xmlns:xlink="http://www.w3.org/1999/xlink" content-type="doi" xlink:type="simple">10.3897/zookeys.1084.73175.figure5</object-id><object-id xmlns:xlink="http://www.w3.org/1999/xlink" content-type="arpha" xlink:type="simple">1C627C3B-6BF7-5254-8769-F9555EAA5311</object-id><label>Figure 5.</label><caption><p>Distribution of the <italic><tp:taxon-name><tp:taxon-name-part taxon-name-part-type="genus" reg="Calotheca">Calotheca</tp:taxon-name-part><tp:taxon-name-part taxon-name-part-type="species" reg="nigromaculata">nigromaculata</tp:taxon-name-part></tp:taxon-name></italic> species group.</p></caption><graphic xmlns:xlink="http://www.w3.org/1999/xlink" xlink:href="zookeys-1084-119-g005.jpg" position="float" orientation="portrait" xlink:type="simple" id="oo_639276.jpg"><uri content-type="original_file" xlink:type="simple">https://binary.pensoft.net/fig/639276</uri></graphic></fig></tp:treatment-sec><tp:treatment-sec sec-type="Ecological notes" id="SECID0EFNAI"><title>Ecological notes.</title><p>Adults were collected in November, December, and January, between 5–500 m a.s.l., on <italic><tp:taxon-name><tp:taxon-name-part taxon-name-part-type="genus" reg="Allophylus">Allophylus</tp:taxon-name-part><tp:taxon-name-part taxon-name-part-type="species" reg="natalensis">natalensis</tp:taxon-name-part></tp:taxon-name></italic> (<tp:taxon-name><tp:taxon-name-part taxon-name-part-type="family">Sapindaceae</tp:taxon-name-part></tp:taxon-name>) on one occasion and in swamp forest during a different collecting event.</p></tp:treatment-sec><tp:treatment-sec><!--Section generated to contain objects referenced in tp:taxon-treatment.--><fig id="F2" position="float" orientation="portrait"><object-id xmlns:xlink="http://www.w3.org/1999/xlink" content-type="doi" xlink:type="simple">10.3897/zookeys.1084.73175.figure2</object-id><object-id xmlns:xlink="http://www.w3.org/1999/xlink" content-type="arpha" xlink:type="simple">0B702115-8EA5-5A13-9DE6-091FA0E1A6FE</object-id><label>Figure 2.</label><caption><p><italic><tp:taxon-name><tp:taxon-name-part taxon-name-part-type="genus" reg="Calotheca">Calotheca</tp:taxon-name-part><tp:taxon-name-part taxon-name-part-type="species" reg="nigromaculata">nigromaculata</tp:taxon-name-part></tp:taxon-name></italic>. <bold>A</bold> habitus, ♂ (<abbrev xmlns:xlink="http://www.w3.org/1999/xlink" xlink:title="KwaZulu-Natal" id="ABBRID0ELBBG" xlink:type="simple">KZN</abbrev>, Tembe Elephant Park, Research Camp) <bold>B</bold> ibid, ♂ (<abbrev xmlns:xlink="http://www.w3.org/1999/xlink" xlink:title="Mpumalanga" id="ABBRID0ERBBG" xlink:type="simple">MPU</abbrev>, Mapoch’s Caves) <bold>C</bold> ibid, ♂ (<abbrev xmlns:xlink="http://www.w3.org/1999/xlink" xlink:title="KwaZulu-Natal" id="ABBRID0EXBBG" xlink:type="simple">KZN</abbrev>, Vryheid Hill Nature Reserve) <bold>D</bold> head, and pronotum, ♂ (<abbrev xmlns:xlink="http://www.w3.org/1999/xlink" xlink:title="Mpumalanga" id="ABBRID0E4BBG" xlink:type="simple">MPU</abbrev>, Mariepskop base Picnic Site at Blyde River) <bold>E</bold> spermatheca (<abbrev xmlns:xlink="http://www.w3.org/1999/xlink" xlink:title="KwaZulu-Natal" id="ABBRID0EDCBG" xlink:type="simple">KZN</abbrev>, Estcourt) <bold>F</bold> median lobe of aedeagus, from left to right in ventral, dorsal, and lateral view (<abbrev xmlns:xlink="http://www.w3.org/1999/xlink" xlink:title="Mpumalanga" id="ABBRID0EJCBG" xlink:type="simple">MPU</abbrev>, Pretoriuskop). Abbreviations: bf = basal furrow; bfg = frontal groove; pls = punctate lateral stria.</p></caption><graphic xmlns:xlink="http://www.w3.org/1999/xlink" xlink:href="zookeys-1084-119-g002.jpg" position="float" orientation="portrait" xlink:type="simple" id="oo_639273.jpg"><uri content-type="original_file" xlink:type="simple">https://binary.pensoft.net/fig/639273</uri></graphic></fig></tp:treatment-sec></tp:taxon-treatment>
